# Supplementary material for: 2,2′-[(E)-3-(4-Nitro­phen­yl)prop-2-ene-1,1-di­yl]bis­(3-hy­droxy-5,5-dimethyl­cyclo­hex-2-en-1-one)
Source: Acta Crystallogr Sect E Struct Rep Online. 2012 Jul 21;68(Pt 8):o2510. doi: 10.1107/S1600536812032242 (PMC3414961; doi:10.1107/S1600536812032242)
Supplement: Supplementary file 1 [file e-68-o2510-sup1.cif]

##############################################################################
#                                                                            #
# This CIF contains the data in a paper accepted for publication in          #
# Acta Crystallographica Section E. It conforms to the requirements of       #
# Notes for Authors for Acta Crystallographica Section E, and has been       #
# peer reviewed under the auspices of the IUCr Commission on Journals.       #
#                                                                            #
# Full details of the Crystallographic Information File format               #
# are given in the paper "The Crystallographic Information File (CIF):       #
# a New Standard Archive File for Crystallography" by S. R. Hall, F. H.      #
# Allen and I. D. Brown [Acta Cryst. (1991), A47, 655-685].                  #
#                                                                            #
# The current version of the core CIF dictionary is obtainable from          #
# ftp://ftp.iucr.org/pub/cif_core.dic.                                       #
#                                                                            #
# Software is freely available for graphical display of the structure(s)     #
# in this CIF. For information consult the CIF software page                 #
# http://www.iucr.org/resources/cif/software.                                #
#                                                                            #
# This file may be used for bona fide research purposes within the           #
# scientific community so long as proper attribution is given to the journal # 
# article from which it was obtained.                                        #
#                                                                            #
##############################################################################
data_global
_audit_creation_method     'by CrystalStructure 4.0'
_journal_date_recd_electronic     2012-06-14
_journal_date_accepted     2012-07-16
_journal_name_full     'Acta Crystallographica, Section E'
_journal_year     2012
_journal_volume     68
_journal_issue      8
_journal_page_first     o2510
_journal_page_last     o2510
_journal_paper_category     QO
_journal_paper_doi     10.1107/S1600536812032242
_journal_coeditor_code     BH2444
_publ_contact_author_name     'JaeKyun Lee'
_publ_contact_author_address     'Center for Neuro-Medicine, KIST'
_publ_contact_author_email     j9601@kist.re.kr
_publ_contact_author_fax     +82-2-958-5189
_publ_contact_author_phone     +82-2-958-6780
_publ_section_title
;\
2,2'-[(<i>E</i>)-3-(4-Nitrophenyl)prop-2-ene-1,1-diyl]bis(3-hydroxy-5,5-\
dimethylcyclohex-2-en-1-one)
;
loop_
    _publ_author_name
    _publ_author_footnote
    _publ_author_address
    "Cha, Joo Hwan" .
;
Advanced Analysis Center
Korea Institute of Science & Technology
Hwarangro 14-gil
Seongbuk-gu
Seoul 136-791
Republic of Korea
;
    "Cho, Yong Seo" .
;
Center for Neuro-Medicine
Korea Institute of Science & Technology
Hwarangro 14-gil
Seongbuk-gu
Seoul 136-791
Republic of Korea
;
    "Lee, Jae Kyun" .
;
Center for Neuro-Medicine
Korea Institute of Science & Technology
Hwarangro 14-gil
Seongbuk-gu
Seoul 136-791
Republic of Korea
;
    "Park, Junghwan" .
;
Corporate R&D Center
Duksan Hi-Metal Co. Ltd.
Cheonan-si 331-821
Republic of Korea
;
    "Sato, Hiroyasu" .
;
Application Laboratory
Rigaku Corporation
3-9-12 Matsubara-cho
Akishima-shi
Tokyo 196-8666
Japan
;
data_I
_chemical_name_systematic
;
2,2'-[(<i>E</i>)-3-(4-Nitrophenyl)prop-2-ene-1,1-diyl]bis(3-hydroxy-5,5-
dimethylcyclohex-2-en-1-one)
;
_chemical_formula_moiety     'C25 H29 N O6'
_chemical_formula_sum     'C25 H29 N O6'
_chemical_formula_iupac     'C25 H29 N O6'
_chemical_formula_weight     439.51
_chemical_melting_point     ?
_symmetry_cell_setting     monoclinic
_symmetry_space_group_name_H-M     'C 2/c'
_symmetry_space_group_name_Hall     '-C 2yc'
loop_
    _symmetry_equiv_pos_site_id
    _symmetry_equiv_pos_as_xyz
    1 '+X,+Y,+Z'
    2 '-X,+Y,1/2-Z'
    3 '-X,-Y,-Z'
    4 '+X,-Y,1/2+Z'
    5 '1/2+X,1/2+Y,+Z'
    6 '1/2-X,1/2+Y,1/2-Z'
    7 '1/2-X,1/2-Y,-Z'
    8 '1/2+X,1/2-Y,1/2+Z'
_cell_length_a     25.0742(13)
_cell_length_b     10.2759(5)
_cell_length_c     20.7156(9)
_cell_angle_alpha     90.0000
_cell_angle_beta     119.7359(13)
_cell_angle_gamma     90.0000
_cell_volume     4634.7(4)
_cell_formula_units_Z     8
_cell_measurement_reflns_used     13620
_cell_measurement_theta_min     3.15
_cell_measurement_theta_max     27.47
_cell_measurement_temperature     296
_exptl_crystal_description     block
_exptl_crystal_colour     colourless
_exptl_crystal_size_max     0.300
_exptl_crystal_size_mid     0.100
_exptl_crystal_size_min     0.100
_exptl_crystal_density_diffrn     1.260
_exptl_crystal_density_meas     ?
_exptl_crystal_density_method     'not measured'
_exptl_crystal_F_000     1872.00
_exptl_absorpt_coefficient_mu     0.090
_exptl_absorpt_correction_type     multi-scan
_exptl_absorpt_process_details     '(ABSCOR; Rigaku, 1995)'
_exptl_absorpt_correction_T_min     0.792
_exptl_absorpt_correction_T_max     0.991
_diffrn_ambient_temperature     296
_diffrn_radiation_type     'Mo K\a'
_diffrn_radiation_wavelength     0.71075
_diffrn_measurement_device_type     'Rigaku R-AXIS RAPID'
_diffrn_measurement_method     \w
_diffrn_detector_area_resol_mean     10.000
_diffrn_reflns_number     22032
_diffrn_reflns_av_R_equivalents     0.0319
_diffrn_reflns_theta_max     27.47
_diffrn_reflns_theta_full     27.47
_diffrn_measured_fraction_theta_max     0.991
_diffrn_measured_fraction_theta_full     0.991
_diffrn_reflns_limit_h_min     -32
_diffrn_reflns_limit_h_max     32
_diffrn_reflns_limit_k_min     -13
_diffrn_reflns_limit_k_max     13
_diffrn_reflns_limit_l_min     -26
_diffrn_reflns_limit_l_max     26
_diffrn_standards_number     0
_diffrn_standards_interval_count     .
_diffrn_standards_decay_%     ?
_refine_special_details     ?
_reflns_number_total     5269
_reflns_number_gt     2991
_reflns_threshold_expression     F^2^>2\s(F^2^)
_refine_ls_structure_factor_coef     Fsqd
_refine_ls_R_factor_gt     0.0423
_refine_ls_wR_factor_ref     0.1349
_refine_ls_goodness_of_fit_ref     1.057
_refine_ls_number_reflns     5269
_refine_ls_number_parameters     303
_refine_ls_number_restraints     0
_refine_ls_number_constraints     0
_refine_ls_hydrogen_treatment     constr
_refine_ls_weighting_scheme     calc
_refine_ls_weighting_details
                    'w = 1/[\s^2^(Fo^2^)+(0.0717P)^2^] where P=(Fo^2^+2Fc^2^)/3'
_atom_sites_solution_hydrogens     geom
_atom_sites_solution_primary     direct
_atom_sites_solution_secondary     difmap
_refine_ls_shift/su_max     0.000
_refine_diff_density_max     0.180
_refine_diff_density_min     -0.220
_refine_ls_extinction_method     none
_refine_ls_extinction_coef     ?
loop_
    _atom_type_symbol
    _atom_type_description
    _atom_type_scat_dispersion_real
    _atom_type_scat_dispersion_imag
    _atom_type_scat_source
    'C' 'C' 0.0033 0.0016
;
International Tables for Crystallography
(1992, Vol. C, Tables 4.2.6.8 and 6.1.1.4)
;
    'H' 'H' 0.0000 0.0000
;
International Tables for Crystallography
(1992, Vol. C, Table 6.1.1.4)
;
    'N' 'N' 0.0061 0.0033
;
International Tables for Crystallography
(1992, Vol. C, Tables 4.2.6.8 and 6.1.1.4)
;
    'O' 'O' 0.0106 0.0060
;
International Tables for Crystallography
(1992, Vol. C, Tables 4.2.6.8 and 6.1.1.4)
;
_computing_data_collection     'RAPID-AUTO (Rigaku, 2006)'
_computing_cell_refinement     'RAPID-AUTO (Rigaku, 2006)'
_computing_data_reduction     'RAPID-AUTO (Rigaku, 2006)'
_computing_structure_solution     'Il Milione (Burla <i>et al.</i>, 2007)'
_computing_structure_refinement     'SHELXL97 (Sheldrick, 2008)'
_computing_molecular_graphics     'CrystalStructure (Rigaku, 2010)'
_computing_publication_material     'CrystalStructure (Rigaku, 2010)'
loop_
    _atom_site_type_symbol
    _atom_site_label
    _atom_site_fract_x
    _atom_site_fract_y
    _atom_site_fract_z
    _atom_site_U_iso_or_equiv
    _atom_site_adp_type
    _atom_site_calc_flag
    _atom_site_refinement_flags
    _atom_site_occupancy
    _atom_site_symmetry_multiplicity
    _atom_site_disorder_assembly
    _atom_site_disorder_group
    O O1 0.02930(5) 0.13724(12) 0.14367(7) 0.0573(4) Uani d . 1.0 8 . .
    O O2 0.23893(5) 0.11823(12) 0.13709(7) 0.0589(4) Uani d . 1.0 8 . .
    O O3 0.21928(5) 0.31987(12) 0.20295(6) 0.0603(4) Uani d . 1.0 8 . .
    O O4 0.05837(6) -0.07857(13) 0.10323(7) 0.0643(4) Uani d . 1.0 8 . .
    O O5 0.15275(12) -0.42718(19) 0.52346(12) 0.1368(9) Uani d . 1.0 8 . .
    O O6 0.06819(10) -0.3408(3) 0.50333(10) 0.1206(8) Uani d . 1.0 8 . .
    N N1 0.11093(11) -0.34889(18) 0.49193(9) 0.0768(6) Uani d . 1.0 8 . .
    C C1 0.10440(7) -0.07296(17) 0.09272(8) 0.0491(4) Uani d . 1.0 8 . .
    C C2 0.10272(8) -0.16048(19) 0.03373(9) 0.0578(5) Uani d . 1.0 8 . .
    C C3 0.16465(8) -0.18324(17) 0.03870(8) 0.0513(5) Uani d . 1.0 8 . .
    C C4 0.19570(8) -0.05109(17) 0.04924(9) 0.0512(4) Uani d . 1.0 8 . .
    C C5 0.19625(7) 0.02967(16) 0.10971(8) 0.0446(4) Uani d . 1.0 8 . .
    C C6 0.15405(7) 0.01186(15) 0.13362(8) 0.0429(4) Uani d . 1.0 8 . .
    C C7 0.16143(7) 0.08327(15) 0.20220(7) 0.0422(4) Uani d . 1.0 8 . .
    C C8 0.13044(7) 0.21521(15) 0.18834(7) 0.0422(4) Uani d . 1.0 8 . .
    C C9 0.06831(7) 0.23269(16) 0.16367(8) 0.0476(4) Uani d . 1.0 8 . .
    C C10 0.04089(8) 0.36434(18) 0.15737(10) 0.0597(5) Uani d . 1.0 8 . .
    C C11 0.08671(9) 0.46759(18) 0.20644(9) 0.0571(5) Uani d . 1.0 8 . .
    C C12 0.14051(9) 0.46117(17) 0.19166(10) 0.0582(5) Uani d . 1.0 8 . .
    C C13 0.16543(8) 0.32739(16) 0.19520(8) 0.0474(4) Uani d . 1.0 8 . .
    C C14 0.15201(7) -0.00807(17) 0.25298(8) 0.0458(4) Uani d . 1.0 8 . .
    C C15 0.12608(8) 0.01416(17) 0.29326(8) 0.0478(4) Uani d . 1.0 8 . .
    C C16 0.12309(7) -0.08092(15) 0.34496(7) 0.0429(4) Uani d . 1.0 8 . .
    C C17 0.16846(8) -0.17428(17) 0.38157(9) 0.0536(5) Uani d . 1.0 8 . .
    C C18 0.16503(9) -0.26281(17) 0.42933(9) 0.0566(5) Uani d . 1.0 8 . .
    C C19 0.11526(8) -0.25652(16) 0.44083(8) 0.0503(5) Uani d . 1.0 8 . .
    C C20 0.06988(8) -0.16539(17) 0.40619(9) 0.0536(5) Uani d . 1.0 8 . .
    C C21 0.07438(8) -0.07802(17) 0.35877(8) 0.0502(4) Uani d . 1.0 8 . .
    C C22 0.20484(10) -0.27305(19) 0.10411(10) 0.0673(6) Uani d . 1.0 8 . .
    C C23 0.15459(10) -0.2466(2) -0.03369(10) 0.0694(6) Uani d . 1.0 8 . .
    C C24 0.10892(10) 0.4410(2) 0.28900(10) 0.0713(6) Uani d . 1.0 8 . .
    C C25 0.05730(12) 0.6024(2) 0.18634(14) 0.0861(7) Uani d . 1.0 8 . .
    H H1 0.0449 0.0712 0.1380 0.0688 Uiso calc R 1.0 8 . .
    H H2A 0.0749 -0.1232 -0.0145 0.0694 Uiso calc R 1.0 8 . .
    H H2B 0.0860 -0.2440 0.0366 0.0694 Uiso calc R 1.0 8 . .
    H H2 0.2324 0.1681 0.1633 0.0707 Uiso calc R 1.0 8 . .
    H H4A 0.2377 -0.0648 0.0605 0.0615 Uiso calc R 1.0 8 . .
    H H4B 0.1747 -0.0032 0.0029 0.0615 Uiso calc R 1.0 8 . .
    H H7 0.2053 0.1039 0.2303 0.0506 Uiso calc R 1.0 8 . .
    H H10A 0.0087 0.3576 0.1703 0.0716 Uiso calc R 1.0 8 . .
    H H10B 0.0220 0.3926 0.1060 0.0716 Uiso calc R 1.0 8 . .
    H H12A 0.1274 0.4972 0.1428 0.0698 Uiso calc R 1.0 8 . .
    H H12B 0.1734 0.5157 0.2277 0.0698 Uiso calc R 1.0 8 . .
    H H14 0.1691 -0.0914 0.2554 0.0635 Uiso calc R 1.0 8 . .
    H H15 0.1059 0.0960 0.2895 0.0615 Uiso calc R 1.0 8 . .
    H H17 0.2019 -0.1770 0.3736 0.0643 Uiso calc R 1.0 8 . .
    H H18 0.1955 -0.3253 0.4533 0.0680 Uiso calc R 1.0 8 . .
    H H20 0.0367 -0.1626 0.4145 0.0643 Uiso calc R 1.0 8 . .
    H H21 0.0439 -0.0154 0.3354 0.0603 Uiso calc R 1.0 8 . .
    H H22A 0.2102 -0.2355 0.1494 0.0808 Uiso calc R 1.0 8 . .
    H H22B 0.2442 -0.2835 0.1075 0.0808 Uiso calc R 1.0 8 . .
    H H22C 0.1853 -0.3564 0.0964 0.0808 Uiso calc R 1.0 8 . .
    H H23A 0.1935 -0.2582 -0.0314 0.0833 Uiso calc R 1.0 8 . .
    H H23B 0.1289 -0.1914 -0.0750 0.0833 Uiso calc R 1.0 8 . .
    H H23C 0.1351 -0.3296 -0.0399 0.0833 Uiso calc R 1.0 8 . .
    H H24A 0.1293 0.3581 0.3027 0.0856 Uiso calc R 1.0 8 . .
    H H24B 0.0743 0.4401 0.2970 0.0856 Uiso calc R 1.0 8 . .
    H H24C 0.1370 0.5081 0.3188 0.0856 Uiso calc R 1.0 8 . .
    H H25A 0.0422 0.6188 0.1345 0.1034 Uiso calc R 1.0 8 . .
    H H25B 0.0873 0.6670 0.2155 0.1034 Uiso calc R 1.0 8 . .
    H H25C 0.0239 0.6062 0.1964 0.1034 Uiso calc R 1.0 8 . .
loop_
    _atom_site_aniso_label
    _atom_site_aniso_U_11
    _atom_site_aniso_U_22
    _atom_site_aniso_U_33
    _atom_site_aniso_U_12
    _atom_site_aniso_U_13
    _atom_site_aniso_U_23
    O1 0.0389(7) 0.0618(8) 0.0668(7) -0.0098(6) 0.0228(6) -0.0031(7)
    O2 0.0524(7) 0.0634(8) 0.0726(8) -0.0149(6) 0.0397(6) -0.0106(6)
    O3 0.0472(8) 0.0684(8) 0.0680(8) -0.0200(6) 0.0306(6) -0.0070(6)
    O4 0.0494(7) 0.0801(9) 0.0723(8) -0.0236(7) 0.0370(6) -0.0191(7)
    O5 0.213(3) 0.0915(14) 0.1371(16) 0.0556(15) 0.1105(17) 0.0667(13)
    O6 0.1199(16) 0.1614(19) 0.0983(12) -0.0118(14) 0.0677(12) 0.0483(12)
    N1 0.1114(16) 0.0632(11) 0.0575(10) -0.0026(11) 0.0432(11) 0.0125(9)
    C1 0.0442(10) 0.0600(11) 0.0435(9) -0.0092(8) 0.0220(7) -0.0014(8)
    C2 0.0568(11) 0.0677(12) 0.0465(9) -0.0152(9) 0.0238(8) -0.0105(9)
    C3 0.0588(11) 0.0542(10) 0.0410(8) -0.0016(9) 0.0247(8) 0.0001(8)
    C4 0.0555(11) 0.0569(11) 0.0507(9) 0.0006(9) 0.0335(8) 0.0045(8)
    C5 0.0408(9) 0.0482(9) 0.0448(8) -0.0044(8) 0.0213(7) 0.0032(7)
    C6 0.0377(9) 0.0525(10) 0.0386(8) -0.0072(7) 0.0191(7) -0.0003(7)
    C7 0.0350(8) 0.0535(10) 0.0386(8) -0.0079(7) 0.0187(6) -0.0014(7)
    C8 0.0372(9) 0.0527(10) 0.0350(8) -0.0070(7) 0.0166(7) -0.0004(7)
    C9 0.0422(9) 0.0573(10) 0.0409(8) -0.0061(8) 0.0187(7) 0.0024(8)
    C10 0.0501(11) 0.0646(12) 0.0596(10) 0.0049(9) 0.0237(9) 0.0064(9)
    C11 0.0635(12) 0.0546(11) 0.0538(10) 0.0007(9) 0.0296(9) 0.0021(8)
    C12 0.0665(12) 0.0533(11) 0.0551(10) -0.0117(9) 0.0305(9) -0.0021(8)
    C13 0.0474(10) 0.0560(11) 0.0388(8) -0.0128(8) 0.0213(7) -0.0040(7)
    C14 0.0463(10) 0.0507(10) 0.0422(8) 0.0000(8) 0.0234(7) 0.0017(7)
    C15 0.0520(10) 0.0490(10) 0.0479(9) 0.0046(8) 0.0289(8) 0.0032(8)
    C16 0.0466(9) 0.0473(9) 0.0380(8) 0.0043(8) 0.0233(7) 0.0001(7)
    C17 0.0537(10) 0.0630(11) 0.0550(9) 0.0118(9) 0.0352(8) 0.0002(9)
    C18 0.0657(12) 0.0516(10) 0.0509(10) 0.0215(9) 0.0275(9) 0.0073(8)
    C19 0.0658(12) 0.0455(9) 0.0414(9) -0.0016(9) 0.0280(8) 0.0019(7)
    C20 0.0482(10) 0.0657(12) 0.0531(9) 0.0010(9) 0.0299(8) 0.0060(9)
    C21 0.0471(10) 0.0577(10) 0.0502(9) 0.0113(8) 0.0274(8) 0.0117(8)
    C22 0.0855(15) 0.0578(12) 0.0558(11) 0.0031(10) 0.0329(10) 0.0036(9)
    C23 0.0862(15) 0.0716(13) 0.0548(11) -0.0024(11) 0.0384(10) -0.0098(9)
    C24 0.0857(15) 0.0758(14) 0.0627(11) 0.0009(12) 0.0445(11) -0.0050(10)
    C25 0.0941(17) 0.0654(14) 0.0990(16) 0.0138(12) 0.0481(14) 0.0090(12)
_geom_special_details     ?
loop_
    _geom_bond_atom_site_label_1
    _geom_bond_atom_site_label_2
    _geom_bond_site_symmetry_1
    _geom_bond_site_symmetry_2
    _geom_bond_distance
    _geom_bond_publ_flag
    O1 C9 . . 1.299(2) no
    O2 C5 . . 1.301(2) no
    O3 C13 . . 1.281(3) no
    O4 C1 . . 1.278(3) no
    O5 N1 . . 1.222(3) no
    O6 N1 . . 1.209(4) no
    N1 C19 . . 1.465(3) no
    C1 C2 . . 1.501(3) no
    C1 C6 . . 1.407(2) no
    C2 C3 . . 1.523(3) no
    C3 C4 . . 1.526(3) no
    C3 C22 . . 1.533(3) no
    C3 C23 . . 1.536(3) no
    C4 C5 . . 1.497(3) no
    C5 C6 . . 1.385(3) no
    C6 C7 . . 1.527(3) no
    C7 C8 . . 1.518(3) no
    C7 C14 . . 1.513(3) no
    C8 C9 . . 1.389(3) no
    C8 C13 . . 1.412(3) no
    C9 C10 . . 1.494(3) no
    C10 C11 . . 1.523(3) no
    C11 C12 . . 1.526(4) no
    C11 C24 . . 1.538(3) no
    C11 C25 . . 1.527(3) no
    C12 C13 . . 1.497(3) no
    C14 C15 . . 1.307(3) no
    C15 C16 . . 1.479(3) no
    C16 C17 . . 1.391(3) no
    C16 C21 . . 1.386(3) no
    C17 C18 . . 1.378(3) no
    C18 C19 . . 1.383(4) no
    C19 C20 . . 1.370(3) no
    C20 C21 . . 1.376(3) no
    O1 H1 . . 0.820 no
    O2 H2 . . 0.820 no
    C2 H2A . . 0.970 no
    C2 H2B . . 0.970 no
    C4 H4A . . 0.970 no
    C4 H4B . . 0.970 no
    C7 H7 . . 0.980 no
    C10 H10A . . 0.970 no
    C10 H10B . . 0.970 no
    C12 H12A . . 0.970 no
    C12 H12B . . 0.970 no
    C14 H14 . . 0.947 no
    C15 H15 . . 0.965 no
    C17 H17 . . 0.930 no
    C18 H18 . . 0.930 no
    C20 H20 . . 0.930 no
    C21 H21 . . 0.930 no
    C22 H22A . . 0.960 no
    C22 H22B . . 0.960 no
    C22 H22C . . 0.960 no
    C23 H23A . . 0.960 no
    C23 H23B . . 0.960 no
    C23 H23C . . 0.960 no
    C24 H24A . . 0.960 no
    C24 H24B . . 0.960 no
    C24 H24C . . 0.960 no
    C25 H25A . . 0.960 no
    C25 H25B . . 0.960 no
    C25 H25C . . 0.960 no
loop_
    _geom_angle_atom_site_label_1
    _geom_angle_atom_site_label_2
    _geom_angle_atom_site_label_3
    _geom_angle_site_symmetry_1
    _geom_angle_site_symmetry_2
    _geom_angle_site_symmetry_3
    _geom_angle
    _geom_angle_publ_flag
    O5 N1 O6 . . . 123.3(3) no
    O5 N1 C19 . . . 117.5(3) no
    O6 N1 C19 . . . 119.2(2) no
    O4 C1 C2 . . . 116.67(15) no
    O4 C1 C6 . . . 121.97(17) no
    C2 C1 C6 . . . 121.36(18) no
    C1 C2 C3 . . . 114.91(13) no
    C2 C3 C4 . . . 107.69(16) no
    C2 C3 C22 . . . 110.71(18) no
    C2 C3 C23 . . . 109.32(14) no
    C4 C3 C22 . . . 110.14(13) no
    C4 C3 C23 . . . 109.97(18) no
    C22 C3 C23 . . . 109.00(16) no
    C3 C4 C5 . . . 113.91(18) no
    O2 C5 C4 . . . 114.63(18) no
    O2 C5 C6 . . . 123.06(17) no
    C4 C5 C6 . . . 122.30(15) no
    C1 C6 C5 . . . 118.10(16) no
    C1 C6 C7 . . . 121.38(18) no
    C5 C6 C7 . . . 120.52(14) no
    C6 C7 C8 . . . 116.04(11) no
    C6 C7 C14 . . . 111.11(14) no
    C8 C7 C14 . . . 116.35(17) no
    C7 C8 C9 . . . 124.09(15) no
    C7 C8 C13 . . . 118.42(16) no
    C9 C8 C13 . . . 117.30(15) no
    O1 C9 C8 . . . 123.30(16) no
    O1 C9 C10 . . . 114.50(15) no
    C8 C9 C10 . . . 122.19(15) no
    C9 C10 C11 . . . 114.23(14) no
    C10 C11 C12 . . . 106.57(17) no
    C10 C11 C24 . . . 110.82(18) no
    C10 C11 C25 . . . 110.34(15) no
    C12 C11 C24 . . . 110.30(16) no
    C12 C11 C25 . . . 109.9(2) no
    C24 C11 C25 . . . 108.9(2) no
    C11 C12 C13 . . . 114.78(18) no
    O3 C13 C8 . . . 121.81(16) no
    O3 C13 C12 . . . 116.75(17) no
    C8 C13 C12 . . . 121.42(19) no
    C7 C14 C15 . . . 129.33(17) no
    C14 C15 C16 . . . 124.52(17) no
    C15 C16 C17 . . . 121.95(19) no
    C15 C16 C21 . . . 120.11(15) no
    C17 C16 C21 . . . 117.94(17) no
    C16 C17 C18 . . . 121.4(2) no
    C17 C18 C19 . . . 118.41(17) no
    N1 C19 C18 . . . 119.38(17) no
    N1 C19 C20 . . . 118.8(2) no
    C18 C19 C20 . . . 121.85(18) no
    C19 C20 C21 . . . 118.6(2) no
    C16 C21 C20 . . . 121.73(16) no
    C9 O1 H1 . . . 109.478 no
    C5 O2 H2 . . . 109.479 no
    C1 C2 H2A . . . 108.549 no
    C1 C2 H2B . . . 108.544 no
    C3 C2 H2A . . . 108.531 no
    C3 C2 H2B . . . 108.542 no
    H2A C2 H2B . . . 107.531 no
    C3 C4 H4A . . . 108.773 no
    C3 C4 H4B . . . 108.780 no
    C5 C4 H4A . . . 108.765 no
    C5 C4 H4B . . . 108.768 no
    H4A C4 H4B . . . 107.669 no
    C6 C7 H7 . . . 103.784 no
    C8 C7 H7 . . . 103.783 no
    C14 C7 H7 . . . 103.786 no
    C9 C10 H10A . . . 108.695 no
    C9 C10 H10B . . . 108.693 no
    C11 C10 H10A . . . 108.702 no
    C11 C10 H10B . . . 108.695 no
    H10A C10 H10B . . . 107.630 no
    C11 C12 H12A . . . 108.576 no
    C11 C12 H12B . . . 108.569 no
    C13 C12 H12A . . . 108.568 no
    C13 C12 H12B . . . 108.570 no
    H12A C12 H12B . . . 107.553 no
    C7 C14 H14 . . . 112.040 no
    C15 C14 H14 . . . 118.601 no
    C14 C15 H15 . . . 120.557 no
    C16 C15 H15 . . . 114.895 no
    C16 C17 H17 . . . 119.287 no
    C18 C17 H17 . . . 119.274 no
    C17 C18 H18 . . . 120.800 no
    C19 C18 H18 . . . 120.787 no
    C19 C20 H20 . . . 120.693 no
    C21 C20 H20 . . . 120.686 no
    C16 C21 H21 . . . 119.148 no
    C20 C21 H21 . . . 119.119 no
    C3 C22 H22A . . . 109.474 no
    C3 C22 H22B . . . 109.469 no
    C3 C22 H22C . . . 109.474 no
    H22A C22 H22B . . . 109.479 no
    H22A C22 H22C . . . 109.464 no
    H22B C22 H22C . . . 109.468 no
    C3 C23 H23A . . . 109.477 no
    C3 C23 H23B . . . 109.471 no
    C3 C23 H23C . . . 109.481 no
    H23A C23 H23B . . . 109.471 no
    H23A C23 H23C . . . 109.467 no
    H23B C23 H23C . . . 109.459 no
    C11 C24 H24A . . . 109.465 no
    C11 C24 H24B . . . 109.466 no
    C11 C24 H24C . . . 109.468 no
    H24A C24 H24B . . . 109.472 no
    H24A C24 H24C . . . 109.473 no
    H24B C24 H24C . . . 109.484 no
    C11 C25 H25A . . . 109.468 no
    C11 C25 H25B . . . 109.480 no
    C11 C25 H25C . . . 109.465 no
    H25A C25 H25B . . . 109.484 no
    H25A C25 H25C . . . 109.463 no
    H25B C25 H25C . . . 109.469 no
loop_
    _geom_torsion_atom_site_label_1
    _geom_torsion_atom_site_label_2
    _geom_torsion_atom_site_label_3
    _geom_torsion_atom_site_label_4
    _geom_torsion_site_symmetry_1
    _geom_torsion_site_symmetry_2
    _geom_torsion_site_symmetry_3
    _geom_torsion_site_symmetry_4
    _geom_torsion
    _geom_torsion_publ_flag
    O5 N1 C19 C18 . . . . 1.2(3) no
    O5 N1 C19 C20 . . . . -178.30(16) no
    O6 N1 C19 C18 . . . . 178.05(16) no
    O6 N1 C19 C20 . . . . -1.4(3) no
    O4 C1 C2 C3 . . . . -161.78(13) no
    O4 C1 C6 C5 . . . . -168.20(13) no
    O4 C1 C6 C7 . . . . 11.5(3) no
    C2 C1 C6 C5 . . . . 11.1(2) no
    C2 C1 C6 C7 . . . . -169.26(13) no
    C6 C1 C2 C3 . . . . 18.9(3) no
    C1 C2 C3 C4 . . . . -47.49(18) no
    C1 C2 C3 C22 . . . . 72.96(18) no
    C1 C2 C3 C23 . . . . -166.95(14) no
    C2 C3 C4 C5 . . . . 49.48(15) no
    C22 C3 C4 C5 . . . . -71.3(2) no
    C23 C3 C4 C5 . . . . 168.51(13) no
    C3 C4 C5 O2 . . . . 157.31(12) no
    C3 C4 C5 C6 . . . . -23.43(19) no
    O2 C5 C6 C1 . . . . 170.53(12) no
    O2 C5 C6 C7 . . . . -9.1(2) no
    C4 C5 C6 C1 . . . . -8.7(2) no
    C4 C5 C6 C7 . . . . 171.66(12) no
    C1 C6 C7 C8 . . . . -89.53(18) no
    C1 C6 C7 C14 . . . . 46.37(17) no
    C5 C6 C7 C8 . . . . 90.12(17) no
    C5 C6 C7 C14 . . . . -133.98(14) no
    C6 C7 C8 C9 . . . . 80.5(2) no
    C6 C7 C8 C13 . . . . -94.32(15) no
    C6 C7 C14 C15 . . . . -143.57(14) no
    C8 C7 C14 C15 . . . . -7.82(19) no
    C14 C7 C8 C9 . . . . -53.05(17) no
    C14 C7 C8 C13 . . . . 132.10(13) no
    C7 C8 C9 O1 . . . . -6.3(3) no
    C7 C8 C9 C10 . . . . 174.32(13) no
    C7 C8 C13 O3 . . . . 9.3(3) no
    C7 C8 C13 C12 . . . . -172.36(12) no
    C9 C8 C13 O3 . . . . -165.86(14) no
    C9 C8 C13 C12 . . . . 12.4(3) no
    C13 C8 C9 O1 . . . . 168.61(15) no
    C13 C8 C9 C10 . . . . -10.8(3) no
    O1 C9 C10 C11 . . . . 157.68(16) no
    C8 C9 C10 C11 . . . . -22.9(3) no
    C9 C10 C11 C12 . . . . 50.7(2) no
    C9 C10 C11 C24 . . . . -69.3(3) no
    C9 C10 C11 C25 . . . . 169.98(17) no
    C10 C11 C12 C13 . . . . -49.23(17) no
    C24 C11 C12 C13 . . . . 71.13(18) no
    C25 C11 C12 C13 . . . . -168.79(13) no
    C11 C12 C13 O3 . . . . -162.00(13) no
    C11 C12 C13 C8 . . . . 19.6(2) no
    C7 C14 C15 C16 . . . . -175.75(11) no
    C14 C15 C16 C17 . . . . 30.3(2) no
    C14 C15 C16 C21 . . . . -150.32(14) no
    C15 C16 C17 C18 . . . . -179.66(12) no
    C15 C16 C21 C20 . . . . 179.62(12) no
    C17 C16 C21 C20 . . . . -1.0(2) no
    C21 C16 C17 C18 . . . . 1.0(2) no
    C16 C17 C18 C19 . . . . -0.5(3) no
    C17 C18 C19 N1 . . . . -179.43(13) no
    C17 C18 C19 C20 . . . . 0.0(3) no
    N1 C19 C20 C21 . . . . 179.40(13) no
    C18 C19 C20 C21 . . . . -0.1(3) no
    C19 C20 C21 C16 . . . . 0.5(3) no
loop_
    _geom_hbond_atom_site_label_D
    _geom_hbond_atom_site_label_H
    _geom_hbond_atom_site_label_A
    _geom_hbond_site_symmetry_D
    _geom_hbond_site_symmetry_H
    _geom_hbond_site_symmetry_A
    _geom_hbond_distance_DH
    _geom_hbond_distance_HA
    _geom_hbond_distance_DA
    _geom_hbond_angle_DHA
    _geom_hbond_publ_flag
    O1 H1 O4 . . . 0.820 1.801 2.599(2) 164.1 yes
    O2 H2 O3 . . . 0.820 1.866 2.658(2) 161.8 yes
    C20 H20 O4 . . 2_555 0.930 2.3864 3.248(3) 154.0 yes
    C22 H22C O5 . . 4_544 0.960 2.5831 3.438(3) 148.0 yes
_iucr_refine_instructions_details
;
TITL 1216
CELL  0.71075 25.07416 10.27586 20.71564 90.000 119.736 90.000
ZERR  8 0.00128 0.00050 0.00090 0.000 0.001 0.000
LATT 7
SYMM    -X,    +Y, .50-Z
SFAC C H N O
UNIT 200 232 8 48
SHEL 99999.000000 0.000000
L.S. 10
FMAP 2
PLAN -20
WPDB -2
HTAB
BOND $H
CONF
LIST 4
TEMP 23.0
ACTA
SIZE 0.300 0.100 0.100
WGHT    0.071700
FVAR       0.74820
O1    4    0.029298    0.137237    0.143668    11.00000    0.03893    0.06184 =
         0.06678   -0.00312    0.02283   -0.00985
AFIX 147
H1    2    0.044892    0.071201    0.138022    11.00000   -1.20000
AFIX   0
O2    4    0.238935    0.118225    0.137093    11.00000    0.05240    0.06339 =
         0.07255   -0.01056    0.03974   -0.01490
AFIX 147
H2    2    0.232356    0.168061    0.163276    11.00000   -1.20000
AFIX   0
O3    4    0.219283    0.319868    0.202947    11.00000    0.04719    0.06841 =
         0.06798   -0.00697    0.03063   -0.02000
O4    4    0.058367   -0.078572    0.103232    11.00000    0.04941    0.08015 =
         0.07231   -0.01905    0.03704   -0.02360
O5    4    0.152754   -0.427181    0.523461    11.00000    0.21288    0.09149 =
         0.13715    0.06669    0.11049    0.05560
O6    4    0.068188   -0.340834    0.503326    11.00000    0.11988    0.16140 =
         0.09829    0.04835    0.06772   -0.01181
N1    3    0.110933   -0.348887    0.491927    11.00000    0.11141    0.06320 =
         0.05755    0.01254    0.04315   -0.00264
C1    1    0.104402   -0.072961    0.092716    11.00000    0.04418    0.06005 =
         0.04347   -0.00136    0.02199   -0.00919
C2    1    0.102723   -0.160484    0.033727    11.00000    0.05685    0.06770 =
         0.04654   -0.01051    0.02383   -0.01524
AFIX  23
H2A   2    0.074919   -0.123197   -0.014532    11.00000   -1.20000
H2B   2    0.085984   -0.243982    0.036620    11.00000   -1.20000
AFIX   0
C3    1    0.164645   -0.183243    0.038702    11.00000    0.05876    0.05417 =
         0.04095    0.00012    0.02472   -0.00163
C4    1    0.195698   -0.051088    0.049244    11.00000    0.05548    0.05692 =
         0.05074    0.00448    0.03354    0.00061
AFIX  23
H4A   2    0.237715   -0.064759    0.060455    11.00000   -1.20000
H4B   2    0.174655   -0.003153    0.002876    11.00000   -1.20000
AFIX   0
C5    1    0.196248    0.029667    0.109706    11.00000    0.04080    0.04824 =
         0.04483    0.00323    0.02130   -0.00438
C6    1    0.154047    0.011865    0.133619    11.00000    0.03769    0.05252 =
         0.03856   -0.00025    0.01905   -0.00723
C7    1    0.161426    0.083270    0.202195    11.00000    0.03504    0.05349 =
         0.03859   -0.00143    0.01873   -0.00790
AFIX  13
H7    2    0.205342    0.103890    0.230280    11.00000   -1.20000
AFIX   0
C8    1    0.130436    0.215212    0.188336    11.00000    0.03716    0.05272 =
         0.03497   -0.00040    0.01662   -0.00696
C9    1    0.068308    0.232690    0.163665    11.00000    0.04224    0.05731 =
         0.04087    0.00240    0.01875   -0.00608
C10   1    0.040894    0.364336    0.157369    11.00000    0.05009    0.06461 =
         0.05964    0.00637    0.02367    0.00494
AFIX  23
H10A  2    0.008742    0.357574    0.170306    11.00000   -1.20000
H10B  2    0.021949    0.392581    0.105998    11.00000   -1.20000
AFIX   0
C11   1    0.086714    0.467589    0.206442    11.00000    0.06348    0.05456 =
         0.05382    0.00209    0.02955    0.00073
C12   1    0.140512    0.461172    0.191661    11.00000    0.06649    0.05330 =
         0.05512   -0.00214    0.03047   -0.01170
AFIX  23
H12A  2    0.127440    0.497210    0.142774    11.00000   -1.20000
H12B  2    0.173382    0.515724    0.227728    11.00000   -1.20000
AFIX   0
C13   1    0.165427    0.327392    0.195202    11.00000    0.04741    0.05598 =
         0.03879   -0.00397    0.02127   -0.01277
C14   1    0.152005   -0.008070    0.252984    11.00000    0.04631    0.05068 =
         0.04219    0.00169    0.02336    0.00004
H14   2    0.169048   -0.091372    0.255377    11.00000    0.06353
C15   1    0.126082    0.014161    0.293263    11.00000    0.05204    0.04900 =
         0.04792    0.00317    0.02891    0.00465
H15   2    0.105884    0.096035    0.289516    11.00000    0.06152
C16   1    0.123092   -0.080925    0.344959    11.00000    0.04655    0.04731 =
         0.03800    0.00010    0.02331    0.00432
C17   1    0.168461   -0.174284    0.381575    11.00000    0.05366    0.06303 =
         0.05499    0.00024    0.03525    0.01183
AFIX  43
H17   2    0.201849   -0.177024    0.373652    11.00000   -1.20000
AFIX   0
C18   1    0.165027   -0.262810    0.429334    11.00000    0.06565    0.05161 =
         0.05088    0.00728    0.02753    0.02149
AFIX  43
H18   2    0.195448   -0.325305    0.453269    11.00000   -1.20000
AFIX   0
C19   1    0.115263   -0.256523    0.440833    11.00000    0.06578    0.04550 =
         0.04139    0.00187    0.02796   -0.00163
C20   1    0.069875   -0.165386    0.406185    11.00000    0.04816    0.06573 =
         0.05311    0.00601    0.02990    0.00100
AFIX  43
H20   2    0.036713   -0.162627    0.414539    11.00000   -1.20000
AFIX   0
C21   1    0.074377   -0.078023    0.358772    11.00000    0.04714    0.05771 =
         0.05016    0.01170    0.02744    0.01126
AFIX  43
H21   2    0.043934   -0.015380    0.335377    11.00000   -1.20000
AFIX   0
C22   1    0.204838   -0.273055    0.104112    11.00000    0.08552    0.05775 =
         0.05575    0.00360    0.03286    0.00307
AFIX 137
H22A  2    0.210183   -0.235476    0.149375    11.00000   -1.20000
H22B  2    0.244191   -0.283523    0.107493    11.00000   -1.20000
H22C  2    0.185317   -0.356424    0.096441    11.00000   -1.20000
AFIX   0
C23   1    0.154585   -0.246563   -0.033694    11.00000    0.08620    0.07164 =
         0.05484   -0.00976    0.03836   -0.00241
AFIX 137
H23A  2    0.193482   -0.258210   -0.031388    11.00000   -1.20000
H23B  2    0.128910   -0.191431   -0.075021    11.00000   -1.20000
H23C  2    0.135079   -0.329610   -0.039906    11.00000   -1.20000
AFIX   0
C24   1    0.108920    0.440966    0.288997    11.00000    0.08570    0.07580 =
         0.06270   -0.00498    0.04455    0.00091
AFIX 137
H24A  2    0.129270    0.358144    0.302731    11.00000   -1.20000
H24B  2    0.074333    0.440081    0.296971    11.00000   -1.20000
H24C  2    0.137021    0.508053    0.318824    11.00000   -1.20000
AFIX   0
C25   1    0.057296    0.602406    0.186337    11.00000    0.09413    0.06545 =
         0.09905    0.00901    0.04807    0.01378
AFIX 137
H25A  2    0.042190    0.618784    0.134495    11.00000   -1.20000
H25B  2    0.087354    0.666994    0.215478    11.00000   -1.20000
H25C  2    0.023852    0.606192    0.196399    11.00000   -1.20000
HKLF 4
REM  1216
REM R1 =  0.0423 for   2991 Fo > 4sig(Fo)  and  0.0851 for all   5269 data
REM    303 parameters refined using      0 restraints
END
;
