# Supplementary material for: 2,2′-[(E)-3-(4-Nitro­phen­yl)prop-2-ene-1,1-di­yl]bis­(3-hy­droxy-5,5-dimethyl­cyclo­hex-2-en-1-one)
Source: Acta Crystallogr Sect E Struct Rep Online. 2012 Jul 21;68(Pt 8):o2510. doi: 10.1107/S1600536812032242 (PMC3414961; doi:10.1107/S1600536812032242)
Supplement: Supplementary file 2 [file e-68-o2510-Isup2.hkl]

# 
# h,k,l, Fc-squared, Fo-squared, sigma(Fo-squared) and status flag 
# 
data_I
_shelx_title ' 1216' 
_shelx_refln_list_code          4 
_shelx_F_calc_maximum      434.60 
_exptl_crystal_F_000      1872.00 
_reflns_d_resolution_high  0.7703 
 
loop_ 
 _symmetry_equiv_pos_as_xyz 
 'x, y, z' 
 '-x, y, -z+1/2' 
 'x+1/2, y+1/2, z' 
 '-x+1/2, y+1/2, -z+1/2' 
 '-x, -y, -z' 
 'x, -y, z-1/2' 
 '-x+1/2, -y+1/2, -z' 
 'x+1/2, -y+1/2, z-1/2' 
 
_cell_length_a    25.0742 
_cell_length_b    10.2759 
_cell_length_c    20.7156 
_cell_angle_alpha  90.000 
_cell_angle_beta  119.736 
_cell_angle_gamma  90.000 
 
_shelx_F_squared_multiplier     1.000 
 
loop_ 
 _refln_index_h 
 _refln_index_k 
 _refln_index_l 
 _refln_F_squared_calc 
 _refln_F_squared_meas 
 _refln_F_squared_sigma 
 _refln_observed_status 
   4   0   0   188872.91   165740.70    916.96 o 
   6   0   0       41.78       30.95     19.54 o 
   8   0   0     6229.23     5761.37     52.13 o 
  10   0   0    12978.68    12749.43    103.00 o 
  12   0   0        3.51      -10.28     22.98 o 
  14   0   0      117.02      140.03     21.88 o 
  16   0   0      202.26      277.34     33.29 o 
  18   0   0      966.64     1106.61     34.69 o 
  20   0   0       64.09       37.80     34.41 o 
  22   0   0     2167.05     2267.27     48.12 o 
  24   0   0       39.79       35.62     38.09 o 
  26   0   0      117.58        1.10     31.32 o 
  28   0   0       60.02        2.20     42.31 o 
   3   1   0    17383.65    16012.66     74.15 o 
   5   1   0     4601.02     4374.07     29.12 o 
   7   1   0       56.77       28.07     10.96 o 
   9   1   0     1560.95     1730.80     19.94 o 
  11   1   0       31.56       48.32     12.96 o 
  13   1   0        6.75        9.93     13.31 o 
  15   1   0        0.17        3.65     17.19 o 
  17   1   0      118.48       79.51     21.25 o 
  19   1   0        2.33        6.51     19.35 o 
  21   1   0       54.20       44.43     21.42 o 
  23   1   0     1122.05     1211.20     32.72 o 
  25   1   0      277.63      271.11     22.85 o 
  27   1   0       28.26       13.09     25.53 o 
   0   2   0      873.05      870.90     16.75 o 
   2   2   0     1510.16     1525.89     12.20 o 
   4   2   0     7996.92     7898.76     44.01 o 
   6   2   0      147.65      114.77      7.47 o 
   8   2   0      883.61      726.25     16.29 o 
  10   2   0      198.78      164.55     12.88 o 
  12   2   0      210.96      190.33     12.81 o 
  14   2   0        9.80       10.35     17.26 o 
  16   2   0      104.17       98.38     18.74 o 
  18   2   0     1232.20     1253.52     27.72 o 
  20   2   0     1456.39     1373.17     26.21 o 
  22   2   0       33.55       26.13     20.99 o 
  24   2   0       59.77        5.61     21.78 o 
  26   2   0      138.41       42.14     34.48 o 
   1   3   0      648.87      614.02     10.07 o 
   3   3   0     6016.69     5647.62     30.40 o 
   5   3   0     6044.94     6360.45     34.63 o 
   7   3   0      886.20      915.85     16.79 o 
   9   3   0       26.00       40.84     10.18 o 
  11   3   0      665.02      781.70     22.08 o 
  13   3   0      334.00      335.81     15.51 o 
  15   3   0      546.95      589.26     25.99 o 
  17   3   0       67.88       61.93     17.21 o 
  19   3   0     1337.35     1391.36     25.64 o 
  21   3   0       34.90       28.98     21.92 o 
  23   3   0        0.00        6.51     23.59 o 
  25   3   0      109.77      181.99     49.43 o 
  27   3   0       29.05       41.62     26.93 o 
   0   4   0      679.79      421.66     30.26 o 
   2   4   0    13402.73    13459.20     63.79 o 
   4   4   0    18785.91    19594.07     87.50 o 
   6   4   0     9475.87     9082.53     43.12 o 
   8   4   0      542.28      572.37     13.14 o 
  10   4   0      310.99      400.50     23.24 o 
  12   4   0       39.79       39.36     14.30 o 
  14   4   0     2293.14     2141.23     24.07 o 
  16   4   0       45.23       57.69     18.29 o 
  18   4   0      136.85      112.96     16.08 o 
  20   4   0      134.53      145.73     17.16 o 
  22   4   0        0.71       -0.93     17.74 o 
  24   4   0        4.90        5.06     19.33 o 
  26   4   0       24.17       31.28     21.48 o 
   1   5   0       65.37       98.45      7.90 o 
   3   5   0      570.98      507.66     14.22 o 
   5   5   0        3.29        5.40      8.53 o 
   7   5   0     5203.30     5452.98     50.35 o 
   9   5   0     2390.51     2750.50     47.25 o 
  11   5   0        1.98        4.24     12.75 o 
  13   5   0       57.56       47.46     14.98 o 
  15   5   0      305.70      328.88     20.83 o 
  17   5   0      118.17       65.47     17.48 o 
  19   5   0       19.10       34.16     18.55 o 
  21   5   0       41.14       14.78     20.56 o 
  23   5   0        0.92      -13.00     21.58 o 
  25   5   0        5.14       24.85     23.93 o 
   0   6   0        4.75        1.77     12.44 o 
   2   6   0      316.68      277.29     14.05 o 
   4   6   0      133.11      144.12     12.12 o 
   6   6   0     1148.20     1164.84     15.83 o 
   8   6   0       46.76       29.82      8.84 o 
  10   6   0       50.25       50.69     12.14 o 
  12   6   0       15.77       13.46     14.15 o 
  14   6   0        9.28        4.62     17.48 o 
  16   6   0     1207.46     1125.44     23.93 o 
  18   6   0       52.62       57.37     27.28 o 
  20   6   0       13.42       18.14     20.50 o 
  22   6   0       46.43       67.88     22.85 o 
  24   6   0        1.50       10.96     24.25 o 
   1   7   0      363.47      417.83     14.87 o 
   3   7   0      221.00      175.57     15.97 o 
   5   7   0     1570.59     1546.21     23.41 o 
   7   7   0      628.37      706.61     15.48 o 
   9   7   0       51.42       60.62     14.76 o 
  11   7   0       46.36       67.62     13.64 o 
  13   7   0      168.55      162.41     13.47 o 
  15   7   0      493.86      486.93     18.35 o 
  17   7   0      306.01      310.65     24.32 o 
  19   7   0        0.03       -3.42     19.21 o 
  21   7   0       23.85       27.67     23.37 o 
  23   7   0       96.26       52.27     27.78 o 
   0   8   0        1.11       -8.32     20.12 o 
   2   8   0      158.97      147.38     12.44 o 
   4   8   0      260.78      291.04     16.68 o 
   6   8   0        5.65        4.89     14.79 o 
   8   8   0      255.50      324.60     12.64 o 
  10   8   0      354.32      412.59     18.74 o 
  12   8   0       57.25       74.71     16.65 o 
  14   8   0       23.15       26.94     14.35 o 
  16   8   0        1.40        2.05     18.38 o 
  18   8   0      153.33      190.38     44.03 o 
  20   8   0        9.96        3.73     21.90 o 
  22   8   0       19.34       13.52     18.80 o 
   1   9   0       30.13       39.40     13.41 o 
   3   9   0      262.95      310.47     17.75 o 
   5   9   0      175.14      204.11     16.50 o 
   7   9   0      522.52      515.75     21.15 o 
   9   9   0       81.56      117.86     14.88 o 
  11   9   0      530.29      473.70     56.06 o 
  13   9   0      263.98      237.75     33.51 o 
  15   9   0        3.59        9.80     17.33 o 
  17   9   0       15.60       19.64     17.96 o 
  19   9   0       19.50        6.19     17.27 o 
   0  10   0      313.85      357.38     27.66 o 
   2  10   0      101.23       66.87     16.21 o 
   4  10   0       27.97       33.68     17.48 o 
   6  10   0       26.42       16.96     18.70 o 
   8  10   0       30.38        9.47     15.84 o 
  10  10   0      439.69      539.77     57.94 o 
  12  10   0       34.44       44.33     21.47 o 
  14  10   0      103.71       71.38     18.29 o 
  16  10   0        9.80        7.53     19.51 o 
  18  10   0       23.20       31.57     20.13 o 
   1  11   0      288.69      362.42     20.78 o 
   3  11   0      434.45      422.37     24.72 o 
   5  11   0      242.92      265.56     20.08 o 
   7  11   0      314.72      360.75     32.33 o 
   9  11   0       54.64       37.82     15.79 o 
  11  11   0        0.94       -1.65     21.99 o 
  13  11   0       44.19       21.34     30.73 o 
  15  11   0       10.53       33.94     23.30 o 
   0  12   0      442.40      433.59     82.95 o 
   2  12   0        0.02        6.28     21.87 o 
   4  12   0      404.72      401.33     47.32 o 
   6  12   0       33.29       10.00     22.60 o 
   8  12   0        6.42       32.48     18.81 o 
  10  12   0       23.94       15.45     25.72 o 
  12  12   0       85.69       79.32     24.35 o 
   1  13   0      125.04       38.54     27.99 o 
   3  13   0        1.44        6.57     23.77 o 
   5  13   0      162.30      137.16     45.73 o 
 -27   1   1        0.03       -4.27     25.96 o 
 -25   1   1       28.66       24.71     22.04 o 
 -23   1   1      710.43      739.67     28.34 o 
 -21   1   1      256.28      287.60     24.89 o 
 -19   1   1     1939.82     1877.67     29.58 o 
 -17   1   1      911.84      825.37     24.18 o 
 -15   1   1      434.77      467.65     20.29 o 
 -13   1   1      359.33      407.26     19.64 o 
 -11   1   1     2119.95     2141.51     26.67 o 
  -9   1   1        5.38        4.58     10.18 o 
  -7   1   1      815.31      920.04     14.37 o 
  -5   1   1       35.02        6.44      9.66 o 
  -3   1   1    17308.86    16448.45     76.05 o 
   3   1   1     8704.02     8010.14     41.23 o 
   5   1   1    10022.28     9196.16     53.71 o 
   7   1   1     1273.09     1133.61     15.01 o 
   9   1   1     4771.43     5066.60     35.44 o 
  11   1   1     6559.91     6549.42     46.56 o 
  13   1   1      418.76      406.52     15.51 o 
  15   1   1      730.61      718.76     19.69 o 
  17   1   1        0.29      -12.86     22.02 o 
  19   1   1       67.53       92.37     17.65 o 
  21   1   1      321.43      321.07     20.54 o 
  23   1   1       98.75      123.27     24.08 o 
  25   1   1        8.06       11.10     21.32 o 
  27   1   1        0.10        8.63     26.88 o 
 -28   2   1       25.87        5.91     25.85 o 
 -26   2   1        1.93       -2.83     25.66 o 
 -24   2   1       79.51       83.38     23.53 o 
 -22   2   1      114.34      147.75     24.66 o 
 -20   2   1      545.10      600.93     22.15 o 
 -18   2   1     3597.89     3511.26     42.83 o 
 -16   2   1      289.09      284.51     21.28 o 
 -14   2   1     1183.57     1094.64     27.71 o 
 -12   2   1      192.57      178.51     13.15 o 
 -10   2   1     3584.26     3542.97     31.15 o 
  -8   2   1      173.32      248.65     12.03 o 
  -6   2   1     1604.45     1190.41     18.88 o 
  -4   2   1    18091.10    17571.67    150.18 o 
  -2   2   1    12312.79    12580.56     90.04 o 
   0   2   1    12813.34    12928.07     50.65 o 
   2   2   1    21501.04    21174.69     86.90 o 
   4   2   1     7329.95     6074.45     37.23 o 
   6   2   1     5402.13     5247.97     30.04 o 
   8   2   1     3539.81     3371.04     26.73 o 
  10   2   1       30.14       22.64     10.38 o 
  12   2   1      126.45      179.09     15.13 o 
  14   2   1      110.61       92.80     15.49 o 
  16   2   1      450.97      483.90     19.62 o 
  18   2   1        2.24       -5.92     19.94 o 
  20   2   1       92.37      111.47     20.38 o 
  22   2   1      267.37      266.29     21.89 o 
  24   2   1      211.39      260.37     21.87 o 
  26   2   1        8.18       10.90     23.10 o 
 -27   3   1       81.52        8.23     25.31 o 
 -25   3   1      231.18      292.94     23.66 o 
 -23   3   1      114.66      164.69     25.30 o 
 -21   3   1      424.82      420.73     24.11 o 
 -19   3   1      706.76      588.55     21.64 o 
 -17   3   1     1620.91     1562.47     29.72 o 
 -15   3   1     7810.74     7663.70     82.01 o 
 -13   3   1      283.62      280.01     14.95 o 
 -11   3   1      979.40     1084.13     17.49 o 
  -9   3   1      623.32      769.31     12.50 o 
  -7   3   1      930.03     1022.11     15.06 o 
  -5   3   1    12317.63    12368.01     83.91 o 
  -3   3   1      106.85      108.64      6.22 o 
  -1   3   1     5355.15     5368.28     26.93 o 
   1   3   1     2185.17     1768.75     13.37 o 
   3   3   1    14179.29    13668.63     67.85 o 
   5   3   1      902.72      752.38     12.07 o 
   7   3   1     5615.30     5807.75     53.23 o 
   9   3   1     4586.26     4210.97     33.12 o 
  11   3   1        4.73       16.73     11.21 o 
  13   3   1       26.94       26.04     12.95 o 
  15   3   1      278.21      325.67     20.13 o 
  17   3   1      369.48      375.33     21.42 o 
  19   3   1      114.63       90.67     18.37 o 
  21   3   1        3.91        6.27     23.14 o 
  23   3   1      177.33      198.17     20.36 o 
  25   3   1      114.56       66.19     35.11 o 
 -26   4   1       23.75       11.37     19.68 o 
 -24   4   1      238.02      266.29     41.29 o 
 -22   4   1       22.53       36.22     17.21 o 
 -20   4   1       76.93       65.12     15.75 o 
 -18   4   1     1102.15     1077.90     21.38 o 
 -16   4   1      152.99      165.38     20.55 o 
 -14   4   1      638.73      581.50     18.16 o 
 -12   4   1      208.26      263.70     20.05 o 
 -10   4   1      540.98      656.69     19.62 o 
  -8   4   1      628.71      817.26     18.28 o 
  -6   4   1     9770.61     9892.16     58.18 o 
  -4   4   1     5248.85     6151.48     53.85 o 
  -2   4   1     7675.56     7449.48     39.08 o 
   0   4   1     1078.21     1103.38     12.50 o 
   2   4   1     5736.85     6108.29     32.80 o 
   4   4   1     5955.20     5560.66     37.44 o 
   6   4   1     1140.79     1207.18     12.74 o 
   8   4   1     2280.21     2113.23     24.24 o 
  10   4   1      301.15      299.34     14.64 o 
  12   4   1      779.42      851.16     27.87 o 
  14   4   1       92.76      113.17     13.42 o 
  16   4   1     1473.35     1470.47     23.38 o 
  18   4   1      398.74      373.48     17.61 o 
  20   4   1       33.41       38.83     16.75 o 
  22   4   1      141.10      105.95     18.80 o 
  24   4   1        5.61        9.26     19.74 o 
  26   4   1       31.47       10.17     22.10 o 
 -25   5   1       24.62        2.72     23.19 o 
 -23   5   1        0.47       13.98     20.72 o 
 -21   5   1       39.75       33.29     19.41 o 
 -19   5   1       83.85       68.73     18.47 o 
 -17   5   1        6.10        0.45     16.40 o 
 -15   5   1      495.70      515.13     21.47 o 
 -13   5   1      180.55      181.97     18.20 o 
 -11   5   1     1773.89     1564.19     23.61 o 
  -9   5   1      546.09      512.65     14.40 o 
  -7   5   1     2213.46     2340.41     21.43 o 
  -5   5   1      277.42      308.69     10.40 o 
  -3   5   1     1782.34     2012.80     20.13 o 
  -1   5   1      848.83      730.21     11.08 o 
   1   5   1      688.97      491.48     11.48 o 
   3   5   1      799.75      823.18     15.27 o 
   5   5   1    20072.98    21442.65    100.02 o 
   7   5   1       66.84      119.61      8.82 o 
   9   5   1       75.56       48.84     11.87 o 
  11   5   1      147.36      154.55     14.02 o 
  13   5   1      377.07      438.31     21.23 o 
  15   5   1      817.74      866.62     24.22 o 
  17   5   1       43.19       41.15     20.19 o 
  19   5   1        0.55       -6.60     19.09 o 
  21   5   1        5.31       14.85     20.50 o 
  23   5   1       17.53        5.77     23.50 o 
  25   5   1        0.01        1.06     25.43 o 
 -24   6   1       27.39       24.18     23.90 o 
 -22   6   1        0.46       -9.72     20.77 o 
 -20   6   1        4.74        9.53     19.20 o 
 -18   6   1        0.15        6.21     17.33 o 
 -16   6   1       87.48       91.94     16.75 o 
 -14   6   1      640.12      682.43     33.48 o 
 -12   6   1      745.39      688.24     32.86 o 
 -10   6   1      378.29      379.97     15.80 o 
  -8   6   1      100.64       83.79      9.71 o 
  -6   6   1     1084.79     1148.76     15.75 o 
  -4   6   1      919.10      870.97     17.66 o 
  -2   6   1      169.50      204.49     10.13 o 
   0   6   1     2317.02     2223.28     23.29 o 
   2   6   1       86.58      145.93     10.99 o 
   4   6   1       10.48       18.10     10.47 o 
   6   6   1      476.64      416.86     13.58 o 
   8   6   1      735.92      665.27     16.22 o 
  10   6   1       32.11       22.77     11.01 o 
  12   6   1      120.52      108.54     13.75 o 
  14   6   1       19.81       10.33     17.56 o 
  16   6   1      844.93      800.65     22.56 o 
  18   6   1        9.71        3.80     21.17 o 
  20   6   1        7.49        5.55     22.42 o 
  22   6   1       15.97        4.85     22.04 o 
  24   6   1       39.90       14.37     24.77 o 
 -23   7   1        8.54        8.51     26.30 o 
 -21   7   1       27.94       19.61     20.13 o 
 -19   7   1       33.63       32.79     19.04 o 
 -17   7   1       85.12       54.63     17.94 o 
 -15   7   1       32.77        5.92     15.51 o 
 -13   7   1      272.45      234.36     17.09 o 
 -11   7   1       10.92        7.96     11.92 o 
  -9   7   1     1256.39     1325.51     37.10 o 
  -7   7   1      458.64      475.87     15.70 o 
  -5   7   1      242.77      211.90     15.06 o 
  -3   7   1     1213.84     1334.41     26.22 o 
  -1   7   1      628.29      680.49     20.26 o 
   1   7   1      737.23      904.46     15.03 o 
   3   7   1      572.88      554.72     17.04 o 
   5   7   1       21.62       33.73     11.89 o 
   7   7   1       65.13       72.46     10.47 o 
   9   7   1       32.45       25.45     12.98 o 
  11   7   1      203.21      181.57     15.45 o 
  13   7   1      418.39      449.07     18.68 o 
  15   7   1      853.16      842.37     19.05 o 
  17   7   1        8.36        9.57     14.86 o 
  19   7   1        5.69       20.49     19.59 o 
  21   7   1        6.43       -4.84     23.68 o 
  23   7   1       98.88      128.76     43.50 o 
 -22   8   1       16.94        8.68     18.10 o 
 -20   8   1       53.60       17.09     17.11 o 
 -18   8   1       10.52        1.52     17.47 o 
 -16   8   1      126.32      139.02     35.77 o 
 -14   8   1      265.69      284.97     38.20 o 
 -12   8   1      108.74       79.04     13.58 o 
 -10   8   1      716.69      698.65     18.53 o 
  -8   8   1      126.05      166.74     13.18 o 
  -6   8   1      188.73      206.97     16.09 o 
  -4   8   1      527.21      539.45     17.35 o 
  -2   8   1      540.04      529.37     15.99 o 
   0   8   1     1708.50     1812.88     21.13 o 
   2   8   1       44.78       48.03     14.33 o 
   4   8   1        9.95        5.90     16.66 o 
   6   8   1       75.52       72.85     17.37 o 
   8   8   1      686.38      714.39     20.33 o 
  10   8   1       17.16       -1.55     15.76 o 
  12   8   1      183.37      192.16     16.74 o 
  14   8   1        2.07        5.40     13.98 o 
  16   8   1       83.66       40.45     17.31 o 
  18   8   1        6.68       -2.84     17.97 o 
  20   8   1        0.08       -5.29     17.19 o 
 -21   9   1        7.78       15.77     21.08 o 
 -19   9   1       89.62       45.00     22.01 o 
 -17   9   1        2.38      -10.37     15.88 o 
 -15   9   1      423.16      408.30     19.69 o 
 -13   9   1      163.06      186.25     24.54 o 
 -11   9   1      305.87      371.35     22.76 o 
  -9   9   1       12.01       14.20     15.97 o 
  -7   9   1      101.92       59.58     15.71 o 
  -5   9   1      650.25      692.12     17.93 o 
  -3   9   1       31.18       34.47     15.25 o 
  -1   9   1      413.05      478.05     15.31 o 
   1   9   1     1973.00     2117.58     26.97 o 
   3   9   1      663.57      707.27     19.64 o 
   5   9   1       15.82       39.36     16.59 o 
   7   9   1       16.72        7.20     15.49 o 
   9   9   1        0.01       -0.41     12.50 o 
  11   9   1        0.02        9.23     15.97 o 
  13   9   1       19.07       15.69     16.68 o 
  15   9   1        1.00       -0.99     15.72 o 
  17   9   1       46.55       25.87     17.87 o 
  19   9   1       64.58       33.90     20.38 o 
 -18  10   1      100.38      107.98     33.24 o 
 -16  10   1      106.78       95.02     34.54 o 
 -14  10   1       16.41       21.73     20.70 o 
 -12  10   1       94.54       53.87     28.32 o 
 -10  10   1        9.31       -1.05     19.74 o 
  -8  10   1       16.85       -4.35     13.99 o 
  -6  10   1      288.59      353.63     20.23 o 
  -4  10   1        3.72        0.23     14.92 o 
  -2  10   1      267.75      277.86     19.13 o 
   0  10   1     2056.35     2216.65     26.12 o 
   2  10   1        2.92       13.52     17.43 o 
   4  10   1      261.95      268.90     19.82 o 
   6  10   1       45.41       24.11     16.14 o 
   8  10   1       19.55       20.20     17.16 o 
  10  10   1       21.55        2.73     19.41 o 
  12  10   1       19.52       12.19     16.54 o 
  14  10   1        4.98       12.60     19.15 o 
  16  10   1       32.29       30.10     17.73 o 
  18  10   1        0.13       -4.39     19.99 o 
 -15  11   1       17.36       10.94     24.21 o 
 -13  11   1       17.54       16.71     22.99 o 
 -11  11   1       37.22       40.08     22.28 o 
  -9  11   1       78.48       59.85     16.80 o 
  -7  11   1        0.23        5.13     17.96 o 
  -5  11   1      165.02      212.88     24.89 o 
  -3  11   1        0.08       -2.18     16.76 o 
  -1  11   1      114.76      161.66     34.49 o 
   1  11   1      154.19      116.13     26.81 o 
   3  11   1      275.91      318.29     23.49 o 
   5  11   1       30.84       34.45     17.87 o 
   7  11   1        8.31       10.56     16.04 o 
   9  11   1       90.78       80.27     18.23 o 
  11  11   1        0.22       -2.70     29.64 o 
  13  11   1       14.17       -3.57     21.74 o 
  15  11   1       30.38       38.22     26.37 o 
 -12  12   1       35.81       45.22     28.12 o 
 -10  12   1        0.01        1.04     23.19 o 
  -8  12   1        3.07       -7.76     17.55 o 
  -6  12   1        0.00       -2.22     22.81 o 
  -4  12   1        0.60        6.39     21.10 o 
  -2  12   1       19.26       -1.84     18.70 o 
   0  12   1        5.27       20.88     20.39 o 
   2  12   1       71.49       54.89     22.91 o 
   4  12   1        6.60        1.25     20.40 o 
   6  12   1       45.16       14.37     24.04 o 
   8  12   1       11.78        0.28     18.42 o 
  10  12   1        0.14       29.51     23.63 o 
  -5  13   1       24.33       14.02     22.04 o 
  -3  13   1       11.10        1.39     23.63 o 
  -1  13   1       88.10       16.45     27.35 o 
   1  13   1        2.19       84.64     41.76 o 
   3  13   1       47.37       44.18     24.44 o 
   5  13   1        0.42       -0.34     24.48 o 
 -28   0   2       60.85       36.99     44.55 o 
 -26   0   2        0.67       10.58     31.97 o 
 -24   0   2      556.30      635.41     48.65 o 
 -22   0   2      416.54      464.09     32.81 o 
 -20   0   2       97.24       42.14     30.80 o 
 -18   0   2     1041.31     1021.66     43.67 o 
 -16   0   2      372.00      355.50     26.71 o 
 -14   0   2      491.42      628.43     37.41 o 
 -12   0   2        6.13       -2.55     18.51 o 
 -10   0   2    16368.17    15966.53    122.21 o 
  -8   0   2     2867.69     2605.20     32.49 o 
  -6   0   2    75774.72    71271.48    420.92 o 
  -4   0   2     4023.99     3771.00     33.41 o 
   2   0   2    41387.83    37146.34    240.47 o 
   4   0   2      220.13      276.20     18.39 o 
   6   0   2    50036.25    47995.64    294.79 o 
   8   0   2     7980.37     8137.20     73.23 o 
  10   0   2       28.33       25.95     16.31 o 
  12   0   2     2306.25     2319.28     34.36 o 
  14   0   2     2237.93     2344.26     53.08 o 
  16   0   2      421.79      433.75     30.80 o 
  18   0   2     1584.66     1735.02     37.24 o 
  20   0   2      886.19      846.53     39.00 o 
  22   0   2     1113.44     1016.48     36.34 o 
  24   0   2       24.53      -11.51     35.24 o 
  26   0   2        5.08        0.48     34.14 o 
 -29   1   2       42.94       -7.14     25.16 o 
 -27   1   2        1.12       -4.13     26.32 o 
 -25   1   2      786.35      883.71     27.99 o 
 -23   1   2      139.82      171.30     22.49 o 
 -21   1   2     3048.00     3213.94     38.35 o 
 -19   1   2      286.34      337.41     22.67 o 
 -17   1   2      425.01      429.14     20.24 o 
 -15   1   2      500.86      542.19     19.48 o 
 -13   1   2      195.76      194.31     15.75 o 
 -11   1   2     3339.66     3331.64     29.53 o 
  -9   1   2     1365.56     1328.57     19.67 o 
  -7   1   2    14198.31    13682.71     70.70 o 
  -5   1   2      884.30      939.82     13.00 o 
  -3   1   2     2283.13     1636.25     14.85 o 
   1   1   2     1122.38     1131.57     11.14 o 
   3   1   2    18046.41    17085.03     78.59 o 
   5   1   2      171.10      110.77      9.15 o 
   7   1   2    13192.10    13294.47     83.52 o 
   9   1   2      193.17      228.54     10.89 o 
  11   1   2      624.42      627.50     21.54 o 
  13   1   2     2176.80     2246.00     30.43 o 
  15   1   2       59.44       97.09     16.88 o 
  17   1   2      147.70      120.44     18.26 o 
  19   1   2      586.56      610.42     20.47 o 
  21   1   2      350.08      298.45     38.42 o 
  23   1   2       17.94       -4.43     19.18 o 
  25   1   2       15.20       10.91     19.93 o 
 -28   2   2       34.42       11.18     26.76 o 
 -26   2   2        6.50        0.24     28.55 o 
 -24   2   2      220.74      247.71     26.74 o 
 -22   2   2     1902.08     2017.21     32.72 o 
 -20   2   2       19.38       17.43     19.46 o 
 -18   2   2     1552.10     1600.87     29.23 o 
 -16   2   2        9.17        9.82     18.30 o 
 -14   2   2      513.29      595.22     17.56 o 
 -12   2   2      871.81      974.93     23.49 o 
 -10   2   2      959.84      946.24     15.75 o 
  -8   2   2     1140.14     1286.89     16.31 o 
  -6   2   2     1326.14     1449.27     17.50 o 
  -4   2   2    18835.86    18713.38     82.28 o 
  -2   2   2     3102.71     3002.65     22.68 o 
   0   2   2    48920.47    45314.99    157.00 o 
   2   2   2    12192.74    12036.43     54.08 o 
   4   2   2    54715.67    53368.79    228.46 o 
   6   2   2      120.66      143.16      7.26 o 
   8   2   2     8342.10     8254.64     58.09 o 
  10   2   2     4922.05     4836.27     35.92 o 
  12   2   2     1032.74     1044.38     17.94 o 
  14   2   2       23.83       38.43     14.06 o 
  16   2   2      691.32      678.08     19.73 o 
  18   2   2      291.49      258.97     26.33 o 
  20   2   2       96.82       74.94     17.76 o 
  22   2   2      146.50      123.32     20.78 o 
  24   2   2        6.45        0.68     21.29 o 
  26   2   2       78.59       49.80     25.48 o 
 -27   3   2       17.85        1.11     25.58 o 
 -25   3   2        0.00      -10.23     23.09 o 
 -23   3   2       73.47       66.16     27.44 o 
 -21   3   2     1226.32     1233.81     35.51 o 
 -19   3   2      481.13      568.92     25.83 o 
 -17   3   2      760.10      794.65     28.87 o 
 -15   3   2     1080.86     1161.12     28.02 o 
 -13   3   2     2891.13     2910.72     31.07 o 
 -11   3   2       43.66       27.28     12.96 o 
  -9   3   2     2988.58     2780.67     31.29 o 
  -7   3   2     3294.00     3441.62     25.71 o 
  -5   3   2     3463.36     3107.37     19.82 o 
  -3   3   2      112.67      144.65      7.18 o 
  -1   3   2     5177.05     5276.22     29.75 o 
   1   3   2     2881.82     3099.37     19.84 o 
   3   3   2     5279.86     5210.83     30.55 o 
   5   3   2     1310.88     1444.84     15.54 o 
   7   3   2    13920.11    14204.37     76.39 o 
   9   3   2     6336.62     6481.81     49.93 o 
  11   3   2     1481.17     1562.34     24.95 o 
  13   3   2      141.13      132.81     11.89 o 
  15   3   2      511.51      501.68     22.34 o 
  17   3   2      308.50      325.77     21.19 o 
  19   3   2      400.37      449.41     23.56 o 
  21   3   2       15.73        7.01     21.24 o 
  23   3   2        1.76        6.12     20.29 o 
  25   3   2        0.02       16.34     19.07 o 
 -28   4   2       13.48        6.85     21.39 o 
 -26   4   2        4.63        3.12     20.47 o 
 -24   4   2       95.09      111.47     18.63 o 
 -22   4   2       27.06       17.39     16.53 o 
 -20   4   2       74.66       80.13     15.46 o 
 -18   4   2      218.13      196.05     15.58 o 
 -16   4   2     1523.87     1623.68     23.80 o 
 -14   4   2     2834.33     2938.92     27.05 o 
 -12   4   2      267.00      297.93     13.25 o 
 -10   4   2     3614.86     3682.55     31.77 o 
  -8   4   2     7623.89     7745.89     51.10 o 
  -6   4   2      291.40      335.42      7.52 o 
  -4   4   2     1103.86     1037.88     14.19 o 
  -2   4   2     2072.18     1692.48     15.18 o 
   0   4   2      659.81      725.60     11.86 o 
   2   4   2      804.57      883.69     11.30 o 
   4   4   2    12360.20    12895.30     99.29 o 
   6   4   2     5804.49     5529.28     33.15 o 
   8   4   2      530.51      505.51     17.54 o 
  10   4   2     1506.79     1603.06     24.31 o 
  12   4   2       47.01       41.15     14.29 o 
  14   4   2       61.07       75.10     12.60 o 
  16   4   2     2573.93     2699.91     29.23 o 
  18   4   2       13.56       -5.55     16.38 o 
  20   4   2        0.11       11.10     15.28 o 
  22   4   2       83.94       22.46     19.34 o 
  24   4   2       20.12        5.77     20.19 o 
 -27   5   2       72.00       88.49     23.54 o 
 -25   5   2        1.24        4.02     21.97 o 
 -23   5   2        8.47        2.61     19.39 o 
 -21   5   2      116.15       68.47     18.25 o 
 -19   5   2        6.38       -5.15     18.72 o 
 -17   5   2      149.44      154.02     17.36 o 
 -15   5   2      754.07      726.46     19.79 o 
 -13   5   2       11.16       30.87     14.10 o 
 -11   5   2      829.30      817.72     26.20 o 
  -9   5   2       64.84       87.06     10.56 o 
  -7   5   2      192.84      179.65      8.71 o 
  -5   5   2       14.73        3.12     11.43 o 
  -3   5   2       18.09        7.81      8.57 o 
  -1   5   2     1528.65     1255.12     17.46 o 
   1   5   2      466.35      423.05     11.26 o 
   3   5   2     5815.84     6175.19     37.72 o 
   5   5   2     6814.40     6618.22     41.18 o 
   7   5   2      421.53      447.02     11.14 o 
   9   5   2        0.89        8.41     10.43 o 
  11   5   2      308.88      319.12     15.75 o 
  13   5   2     1006.31     1103.79     25.95 o 
  15   5   2      857.64      792.33     23.75 o 
  17   5   2      133.19      126.07     28.97 o 
  19   5   2       51.46       35.55     20.66 o 
  21   5   2       67.92       20.57     22.37 o 
  23   5   2       47.82        7.22     23.74 o 
 -26   6   2        4.23       -2.14     24.38 o 
 -24   6   2       60.97       52.59     23.72 o 
 -22   6   2      294.80      268.68     51.56 o 
 -20   6   2       34.60       45.76     22.96 o 
 -18   6   2       62.87       91.62     20.46 o 
 -16   6   2      490.48      560.34     21.92 o 
 -14   6   2      114.50       92.55     17.76 o 
 -12   6   2      726.58      714.76     18.33 o 
 -10   6   2     1744.87     1767.30     22.30 o 
  -8   6   2       50.17       32.20      9.03 o 
  -6   6   2     6072.74     5979.12     44.21 o 
  -4   6   2     1044.94      929.36     15.75 o 
  -2   6   2     2710.57     2602.40     21.51 o 
   0   6   2      581.08      511.63     12.57 o 
   2   6   2     1104.72      971.01     16.49 o 
   4   6   2     1052.78     1101.90     16.17 o 
   6   6   2      199.18      215.88     11.13 o 
   8   6   2      363.94      420.52     13.44 o 
  10   6   2       96.28       99.15     12.42 o 
  12   6   2       72.21       90.18     13.10 o 
  14   6   2      821.32      804.20     23.15 o 
  16   6   2      106.83      101.27     19.23 o 
  18   6   2       89.47       84.17     22.27 o 
  20   6   2        4.42        8.45     23.57 o 
  22   6   2       44.57        8.88     25.21 o 
 -25   7   2       18.96      -26.18     34.44 o 
 -23   7   2       11.05       -8.02     23.01 o 
 -21   7   2      168.92      131.32     36.01 o 
 -19   7   2       79.28       75.21     24.03 o 
 -17   7   2       21.15       13.70     16.66 o 
 -15   7   2      532.09      462.84     16.00 o 
 -13   7   2      335.35      323.12     19.30 o 
 -11   7   2      214.75      211.11     14.99 o 
  -9   7   2        9.71        5.89      9.19 o 
  -7   7   2        9.20       19.64     11.79 o 
  -5   7   2      102.59       98.91     11.76 o 
  -3   7   2     1675.16     1670.03     34.10 o 
  -1   7   2        5.11        9.25     10.42 o 
   1   7   2        2.37       -0.90     14.59 o 
   3   7   2      524.21      484.50     20.67 o 
   5   7   2       13.54       24.39     14.62 o 
   7   7   2       59.16       39.49     11.05 o 
   9   7   2      499.45      444.04     23.31 o 
  11   7   2       36.49       21.03     13.22 o 
  13   7   2        0.22        3.53     12.26 o 
  15   7   2      199.94      184.04     25.86 o 
  17   7   2       54.57       25.29     16.41 o 
  19   7   2       20.07       14.42     15.74 o 
  21   7   2        2.49      -12.95     24.09 o 
 -22   8   2        1.68        4.54     20.14 o 
 -20   8   2      305.40      319.47     48.69 o 
 -18   8   2      244.19      296.87     40.79 o 
 -16   8   2        6.84        2.68     18.46 o 
 -14   8   2       12.90       32.29     17.75 o 
 -12   8   2       21.36       23.71     17.52 o 
 -10   8   2      311.15      356.26     19.64 o 
  -8   8   2      114.26      104.17     14.81 o 
  -6   8   2      262.99      343.78     15.15 o 
  -4   8   2      365.20      385.76     15.78 o 
  -2   8   2      181.66      152.59     12.37 o 
   0   8   2       25.93       38.35     12.20 o 
   2   8   2       64.27       86.31     16.44 o 
   4   8   2      526.61      556.21     21.25 o 
   6   8   2      622.41      598.72     16.71 o 
   8   8   2       14.72        7.78     11.39 o 
  10   8   2       60.04       41.71     12.81 o 
  12   8   2      124.82      113.82     21.37 o 
  14   8   2       36.66       16.71     20.33 o 
  16   8   2      183.39      122.55     18.96 o 
  18   8   2        6.55      -12.51     22.59 o 
  20   8   2        0.05        8.57     17.27 o 
 -21   9   2        0.06        3.47     21.19 o 
 -19   9   2        1.67       -1.10     17.68 o 
 -17   9   2       47.00       30.64     16.36 o 
 -15   9   2      203.23      180.89     31.38 o 
 -13   9   2        0.75       -5.35     14.56 o 
 -11   9   2      769.59      787.37     32.66 o 
  -9   9   2       75.94       40.58     15.60 o 
  -7   9   2       38.93       25.88     16.14 o 
  -5   9   2       64.88       45.42     14.29 o 
  -3   9   2     1252.81     1275.01     21.59 o 
  -1   9   2       46.55        4.75     15.78 o 
   1   9   2     1686.81     1710.15     22.15 o 
   3   9   2      852.74      806.99     26.95 o 
   5   9   2       24.10       31.77     17.82 o 
   7   9   2       20.36       24.50     14.32 o 
   9   9   2      163.09      183.57     28.04 o 
  11   9   2      711.31      711.53     23.92 o 
  13   9   2       18.90       14.80     14.84 o 
  15   9   2       64.68       37.57     19.26 o 
  17   9   2        0.29        7.15     15.69 o 
  19   9   2      125.54      179.33     21.51 o 
 -18  10   2        0.13       11.83     17.53 o 
 -16  10   2       96.47      116.01     29.66 o 
 -14  10   2       46.33       26.23     24.31 o 
 -12  10   2       22.33        6.55     20.89 o 
 -10  10   2       59.34       45.60     22.32 o 
  -8  10   2       12.30       -7.26     16.56 o 
  -6  10   2       91.24      115.27     18.39 o 
  -4  10   2      116.12      163.41     15.92 o 
  -2  10   2      133.76      165.87     16.83 o 
   0  10   2      905.67      960.40     21.01 o 
   2  10   2        2.24      -10.86     17.03 o 
   4  10   2      441.50      418.84     19.26 o 
   6  10   2       44.78       46.92     23.10 o 
   8  10   2       60.46       60.31     15.76 o 
  10  10   2       61.65       58.18     18.75 o 
  12  10   2      121.01       72.48     35.03 o 
  14  10   2       17.17        2.07     18.56 o 
  16  10   2       17.98       -0.69     19.76 o 
 -17  11   2        4.08       17.54     27.18 o 
 -15  11   2        0.18        7.70     27.03 o 
 -13  11   2        0.04      -13.66     22.59 o 
 -11  11   2       26.12       15.32     25.35 o 
  -9  11   2        5.13        3.94     18.11 o 
  -7  11   2       26.94       11.80     17.09 o 
  -5  11   2        0.35       -3.10     17.28 o 
  -3  11   2       11.16        7.79     16.54 o 
  -1  11   2      112.97       58.97     23.56 o 
   1  11   2       92.84      117.32     21.17 o 
   3  11   2       70.40       34.55     17.97 o 
   5  11   2       24.23       23.92     19.92 o 
   7  11   2       20.04       24.76     16.89 o 
   9  11   2        0.72        4.91     23.35 o 
  11  11   2        7.53        1.95     20.37 o 
  13  11   2        0.71        7.57     25.61 o 
 -12  12   2        2.59       10.96     22.12 o 
 -10  12   2       11.66        4.81     21.62 o 
  -8  12   2       48.91       33.95     16.57 o 
  -6  12   2       54.55       25.39     21.66 o 
  -4  12   2       42.92        6.60     21.61 o 
  -2  12   2       38.17        5.13     19.80 o 
   0  12   2       27.13       15.18     23.72 o 
   2  12   2      270.94      331.44     29.38 o 
   4  12   2       18.00       12.04     27.25 o 
   6  12   2       24.07        6.51     19.60 o 
   8  12   2        2.85        8.50     18.75 o 
  10  12   2       38.04       24.76     22.94 o 
  -7  13   2       15.98        4.58     22.84 o 
  -5  13   2        4.51        1.78     24.40 o 
  -3  13   2      364.05      532.34     32.63 o 
  -1  13   2      120.27       46.47     34.57 o 
   1  13   2       76.34       -1.47     25.30 o 
   3  13   2       16.62       55.43     23.06 o 
 -29   1   3      143.51      170.86     47.13 o 
 -27   1   3        3.69        3.06     26.71 o 
 -25   1   3        0.14        5.03     23.57 o 
 -23   1   3      551.80      551.64     24.89 o 
 -21   1   3      137.94      126.21     23.90 o 
 -19   1   3      559.50      605.79     23.21 o 
 -17   1   3     1407.64     1306.39     36.35 o 
 -15   1   3     1540.22     1489.51     24.97 o 
 -13   1   3      619.01      491.80     16.18 o 
 -11   1   3     4373.63     3993.50     32.92 o 
  -9   1   3     5400.09     5380.47     37.39 o 
  -7   1   3    18516.32    17576.63     87.07 o 
  -5   1   3        2.00        0.24      9.30 o 
  -3   1   3    34830.70    32660.28    263.80 o 
  -1   1   3      188.76      153.99      6.09 o 
   1   1   3   119338.42   113687.23    551.14 o 
   3   1   3    30994.53    30800.03    119.16 o 
   5   1   3      625.21      656.08     11.51 o 
   7   1   3      129.62      133.03     10.62 o 
   9   1   3     3158.54     3068.78     27.40 o 
  11   1   3       23.06       34.26     11.74 o 
  13   1   3      297.16      283.29     19.25 o 
  15   1   3      318.90      317.05     18.58 o 
  17   1   3      117.11      124.94     17.09 o 
  19   1   3      692.25      689.67     20.36 o 
  21   1   3     1006.94      996.48     24.22 o 
  23   1   3      107.60       72.58     19.06 o 
  25   1   3        0.01        7.00     21.23 o 
 -28   2   3      107.42       94.67     62.30 o 
 -26   2   3       58.96       43.60     27.01 o 
 -24   2   3      671.28      643.04     30.44 o 
 -22   2   3      172.40      168.47     23.76 o 
 -20   2   3        0.01       -7.54     20.97 o 
 -18   2   3       64.98       73.11     19.56 o 
 -16   2   3     1288.87     1324.52     24.85 o 
 -14   2   3       43.61       84.15     15.56 o 
 -12   2   3      313.71      310.75     17.55 o 
 -10   2   3      125.53      114.59     11.44 o 
  -8   2   3     6508.57     6628.84     47.16 o 
  -6   2   3        6.60       -0.14      3.91 o 
  -4   2   3    24563.87    24198.49    129.35 o 
  -2   2   3    30098.19    29038.60    117.04 o 
   0   2   3     9571.11     9237.98     49.77 o 
   2   2   3    97703.20    97270.27    321.64 o 
   4   2   3      823.97      817.25     12.73 o 
   6   2   3      492.02      621.24     10.51 o 
   8   2   3     3046.56     2919.73     26.34 o 
  10   2   3      244.17      314.99     19.07 o 
  12   2   3      528.53      545.32     17.20 o 
  14   2   3      155.85      186.83     17.43 o 
  16   2   3      148.50      157.11     16.90 o 
  18   2   3     1359.87     1381.09     30.39 o 
  20   2   3       25.28       23.23     17.04 o 
  22   2   3       38.88       38.80     19.30 o 
  24   2   3      351.63      381.03     27.10 o 
 -29   3   3        3.05        6.18     26.18 o 
 -27   3   3       99.63       20.93     28.12 o 
 -25   3   3       35.82       40.27     22.83 o 
 -23   3   3      116.55      145.98     25.75 o 
 -21   3   3      191.22      215.65     26.47 o 
 -19   3   3     1608.23     1589.36     32.04 o 
 -17   3   3       25.53       16.15     20.08 o 
 -15   3   3      282.12      318.20     17.60 o 
 -13   3   3     1125.80     1169.15     24.25 o 
 -11   3   3      277.67      292.30     13.49 o 
  -9   3   3      641.01      602.32     10.21 o 
  -7   3   3     1365.35     1483.81     15.67 o 
  -5   3   3    20576.57    19732.09    220.44 o 
  -3   3   3    10837.36    11193.02     76.61 o 
  -1   3   3      352.56      365.14      9.53 o 
   1   3   3     4610.34     4505.96     24.63 o 
   3   3   3      896.86      894.09      9.59 o 
   5   3   3     2973.19     2992.80     24.22 o 
   7   3   3      678.34      870.44     14.04 o 
   9   3   3       33.53       49.09      9.58 o 
  11   3   3     1158.16     1280.61     19.13 o 
  13   3   3      590.51      579.97     17.26 o 
  15   3   3      189.41      270.59     17.83 o 
  17   3   3       22.58       14.99     16.29 o 
  19   3   3       50.87       66.58     19.09 o 
  21   3   3        0.01        5.03     17.43 o 
  23   3   3      278.29      334.03     19.59 o 
  25   3   3       53.06       18.83     18.38 o 
 -28   4   3      218.57      248.53     37.47 o 
 -26   4   3       83.30       41.32     21.73 o 
 -24   4   3       35.21       62.04     18.99 o 
 -22   4   3        8.85        8.64     17.35 o 
 -20   4   3        8.93        2.31     16.75 o 
 -18   4   3      779.56      823.65     19.08 o 
 -16   4   3       18.87        8.75     14.29 o 
 -14   4   3       10.31        6.90     10.90 o 
 -12   4   3      490.58      522.16     14.12 o 
 -10   4   3       80.90       78.81      9.45 o 
  -8   4   3      279.63      255.60     12.88 o 
  -6   4   3     1948.83     1913.14     15.82 o 
  -4   4   3    11609.39    12216.75     58.97 o 
  -2   4   3      260.32      240.41      9.47 o 
   0   4   3     2424.23     2346.63     16.89 o 
   2   4   3      726.69      797.11     11.53 o 
   4   4   3      879.69      987.39     10.97 o 
   6   4   3      703.69      639.91     15.05 o 
   8   4   3       48.82       50.88     12.77 o 
  10   4   3       28.79       34.89     12.68 o 
  12   4   3      712.30      668.94     20.95 o 
  14   4   3       27.92       52.45     12.46 o 
  16   4   3       53.75       64.70     12.95 o 
  18   4   3       91.66       73.50     16.78 o 
  20   4   3       38.13       20.62     17.77 o 
  22   4   3       49.02       23.20     19.96 o 
  24   4   3       60.29       38.53     18.78 o 
 -27   5   3      175.46       88.35     50.50 o 
 -25   5   3       37.77       33.23     19.37 o 
 -23   5   3        3.43       -4.30     17.50 o 
 -21   5   3        0.07        7.77     18.33 o 
 -19   5   3        0.82        7.10     16.66 o 
 -17   5   3     1204.54     1247.95     23.97 o 
 -15   5   3      181.54      200.33     15.52 o 
 -13   5   3       39.47       39.50     12.15 o 
 -11   5   3      515.30      571.25     24.05 o 
  -9   5   3     7047.90     6979.85     83.10 o 
  -7   5   3      233.49      285.83      7.83 o 
  -5   5   3      116.64      108.34     10.96 o 
  -3   5   3     1599.39     1663.27     16.15 o 
  -1   5   3     2969.51     3013.98     24.26 o 
   1   5   3     1846.37     2087.78     32.65 o 
   3   5   3     1996.83     1974.94     19.63 o 
   5   5   3     2819.86     2931.14     21.48 o 
   7   5   3      875.11      916.80     14.54 o 
   9   5   3       53.33       35.56      9.78 o 
  11   5   3     1019.00     1020.86     38.61 o 
  13   5   3     2027.83     2110.97     28.66 o 
  15   5   3        2.58       -6.79     16.75 o 
  17   5   3     1291.79     1225.32     28.84 o 
  19   5   3       39.23       34.93     19.61 o 
  21   5   3       22.56       -0.33     20.79 o 
  23   5   3        6.60       -6.43     23.45 o 
 -26   6   3      115.16       73.57     35.71 o 
 -24   6   3       60.90       43.88     22.92 o 
 -22   6   3       19.74       29.25     19.76 o 
 -20   6   3      253.60      359.03     24.57 o 
 -18   6   3       27.20       31.46     17.47 o 
 -16   6   3        0.01      -11.51     14.48 o 
 -14   6   3       70.95       49.64     13.10 o 
 -12   6   3       58.48       77.83     15.60 o 
 -10   6   3       94.56       80.04     12.62 o 
  -8   6   3       28.12       39.20     11.44 o 
  -6   6   3       41.28       43.49     10.79 o 
  -4   6   3     1883.37     2124.58     21.93 o 
  -2   6   3        1.40        2.94      9.82 o 
   0   6   3      276.13      313.33     12.23 o 
   2   6   3      286.41      298.72     12.03 o 
   4   6   3       79.66       75.96     12.65 o 
   6   6   3       87.82      108.99     10.26 o 
   8   6   3      545.03      499.58     12.65 o 
  10   6   3      684.17      774.69     17.89 o 
  12   6   3        0.08       -5.03     14.83 o 
  14   6   3     1061.04     1041.19     32.10 o 
  16   6   3      221.89      191.12     19.55 o 
  18   6   3       10.05       15.99     21.18 o 
  20   6   3        0.14       -2.36     27.47 o 
  22   6   3        1.36       -3.93     25.63 o 
 -25   7   3       48.92       47.90     29.61 o 
 -23   7   3       23.74      -12.25     20.68 o 
 -21   7   3        4.43       -1.91     18.74 o 
 -19   7   3       45.95       42.01     19.77 o 
 -17   7   3      258.14      297.67     33.58 o 
 -15   7   3      785.95      806.85     20.18 o 
 -13   7   3      226.38      233.04     13.08 o 
 -11   7   3       32.05       42.84     14.02 o 
  -9   7   3      319.48      337.67     13.02 o 
  -7   7   3     1269.03     1367.86     22.25 o 
  -5   7   3      824.36      809.03     18.44 o 
  -3   7   3        0.25        9.00     13.51 o 
  -1   7   3       97.15      143.48     12.57 o 
   1   7   3     2423.59     2286.47     24.42 o 
   3   7   3      190.84      202.95     13.46 o 
   5   7   3      419.58      462.90     18.83 o 
   7   7   3      196.44      256.27     11.77 o 
   9   7   3      532.02      428.36     16.33 o 
  11   7   3        1.16        0.54     12.81 o 
  13   7   3      206.34      165.25     13.12 o 
  15   7   3        1.31       -7.82     14.26 o 
  17   7   3       86.25       59.34     21.15 o 
  19   7   3        7.84       -3.68     15.70 o 
  21   7   3        1.37       -7.88     17.91 o 
 -24   8   3       30.70        7.09     27.46 o 
 -22   8   3      144.15      167.90     29.23 o 
 -20   8   3       17.00       14.09     21.16 o 
 -18   8   3      101.57       73.40     17.57 o 
 -16   8   3      139.06      175.94     20.79 o 
 -14   8   3      195.63      168.29     14.37 o 
 -12   8   3      712.77      733.86     27.53 o 
 -10   8   3       35.78       31.76     17.69 o 
  -8   8   3      166.41      149.92     15.02 o 
  -6   8   3      219.10      161.55     14.39 o 
  -4   8   3      105.90      100.72     13.89 o 
  -2   8   3      409.26      422.94     14.10 o 
   0   8   3      354.44      347.42     16.11 o 
   2   8   3     1006.20      992.79     22.46 o 
   4   8   3      100.27      120.98     16.82 o 
   6   8   3       31.32       15.00     12.04 o 
   8   8   3       59.84       50.10     13.26 o 
  10   8   3        5.00        0.23     16.10 o 
  12   8   3      556.36      480.65     17.49 o 
  14   8   3        1.12        2.91     13.79 o 
  16   8   3        7.34        2.17     16.61 o 
  18   8   3       19.54        6.03     17.18 o 
  20   8   3       12.11       11.69     29.88 o 
 -21   9   3       11.15        6.74     17.32 o 
 -19   9   3      191.39      199.37     47.26 o 
 -17   9   3        1.77       -5.35     18.17 o 
 -15   9   3        2.96       -0.04     14.85 o 
 -13   9   3       90.53      104.31     23.76 o 
 -11   9   3       66.63       60.71     22.01 o 
  -9   9   3       69.29       83.56     12.35 o 
  -7   9   3      265.51      248.81     15.82 o 
  -5   9   3     1475.81     1408.05     28.71 o 
  -3   9   3        0.20       -0.84     15.63 o 
  -1   9   3       36.93       28.83     13.32 o 
   1   9   3      205.80      198.63     14.76 o 
   3   9   3      104.78       58.91     19.25 o 
   5   9   3       62.34      211.24    126.09 o 
   7   9   3      450.10      461.86     16.23 o 
   9   9   3      154.56      180.63     24.92 o 
  11   9   3       18.33        1.48     15.13 o 
  13   9   3       35.52       14.86     16.91 o 
  15   9   3       83.23      103.08     17.54 o 
  17   9   3        0.78        8.44     16.06 o 
 -20  10   3       59.88       52.55     26.16 o 
 -18  10   3        1.77       15.48     28.49 o 
 -16  10   3        4.94       13.99     22.78 o 
 -14  10   3        0.05      -12.56     26.57 o 
 -12  10   3       36.75       43.51     22.06 o 
 -10  10   3        1.23        0.43     14.46 o 
  -8  10   3      271.26      327.22     21.64 o 
  -6  10   3      432.33      424.68     17.31 o 
  -4  10   3      336.02      398.78     17.96 o 
  -2  10   3      200.46      218.96     20.64 o 
   0  10   3     1899.11     2030.34     34.12 o 
   2  10   3       35.23       42.02     18.97 o 
   4  10   3       49.79       44.12     24.71 o 
   6  10   3      180.39      180.61     29.60 o 
   8  10   3       34.62       41.39     15.22 o 
  10  10   3       70.94       81.19     36.50 o 
  12  10   3      156.52      161.75     30.37 o 
  14  10   3        1.33       -8.44     18.23 o 
  16  10   3       27.42        4.45     17.09 o 
 -17  11   3       20.99       28.20     25.55 o 
 -15  11   3       45.38       43.06     28.57 o 
 -13  11   3        2.34       -9.16     21.90 o 
 -11  11   3       77.93       70.53     20.72 o 
  -9  11   3        5.63       11.32     17.42 o 
  -7  11   3      229.34      246.44     38.83 o 
  -5  11   3        0.31        6.78     18.65 o 
  -3  11   3      190.59      165.19     42.83 o 
  -1  11   3      369.18      386.88     18.96 o 
   1  11   3      117.15      113.52     18.75 o 
   3  11   3       61.42       68.23     20.15 o 
   5  11   3        0.54       -6.28     19.08 o 
   7  11   3        0.10        9.37     18.34 o 
   9  11   3       68.88       38.32     27.63 o 
  11  11   3       10.74        8.84     22.84 o 
  13  11   3        3.49       19.30     17.85 o 
 -12  12   3        6.67        1.92     24.56 o 
 -10  12   3       13.76       36.70     23.57 o 
  -8  12   3       35.97       20.34     16.32 o 
  -6  12   3        1.26       -6.54     18.83 o 
  -4  12   3        1.18       10.13     17.96 o 
  -2  12   3      145.30      135.16     56.27 o 
   0  12   3        0.21       -2.27     25.12 o 
   2  12   3       87.35       73.41     23.87 o 
   4  12   3       40.29       15.56     24.18 o 
   6  12   3       87.68       64.91     34.61 o 
   8  12   3       88.02       78.18     31.80 o 
  10  12   3       48.58       23.13     25.01 o 
  -7  13   3        0.01        1.80     19.02 o 
  -5  13   3       18.24       11.38     22.93 o 
  -3  13   3        5.39       -1.62     20.26 o 
  -1  13   3        1.23        3.21     26.20 o 
   1  13   3       58.81       -0.46     28.65 o 
   3  13   3        4.69      -24.71     30.81 o 
 -30   0   4      116.16       18.44     39.94 o 
 -28   0   4        0.32        3.34     46.07 o 
 -26   0   4       13.16        7.96     32.56 o 
 -24   0   4        2.57        7.12     34.57 o 
 -22   0   4     2739.61     2337.64     49.08 o 
 -20   0   4       18.79        5.50     28.93 o 
 -18   0   4      773.24      893.80     58.56 o 
 -16   0   4     1560.24     1751.23     42.91 o 
 -14   0   4     2674.05     2910.47     46.10 o 
 -12   0   4    24391.73    25057.45    207.65 o 
 -10   0   4     3355.79     3262.02     42.00 o 
  -8   0   4     1778.09     1424.72     39.25 o 
  -6   0   4      271.41      336.78     18.15 o 
  -4   0   4    70708.91    65762.77    310.90 o 
  -2   0   4    36047.48    35926.48    150.19 o 
   0   0   4     9342.22     8767.17     60.46 o 
   2   0   4     4073.94     3967.38     32.03 o 
   4   0   4    33769.20    33774.87    208.60 o 
   6   0   4     8131.34     6977.87     56.41 o 
   8   0   4    16673.91    15858.70    169.07 o 
  10   0   4     1228.07     1258.19     24.01 o 
  12   0   4     1970.66     2025.49     37.60 o 
  14   0   4     2731.57     2550.78     44.07 o 
  16   0   4      412.92      434.61     30.66 o 
  18   0   4      227.63      271.69     27.47 o 
  20   0   4      122.36       77.62     30.07 o 
  22   0   4       65.20       40.01     25.22 o 
  24   0   4        2.53       19.43     29.29 o 
 -29   1   4       29.41       15.74     26.20 o 
 -27   1   4       22.42       22.26     27.36 o 
 -25   1   4       31.96       39.30     22.97 o 
 -23   1   4     1036.30     1061.90     29.77 o 
 -21   1   4       35.48       28.29     21.26 o 
 -19   1   4       34.30       54.35     25.92 o 
 -17   1   4      182.17      136.61     18.93 o 
 -15   1   4      593.02      637.04     19.96 o 
 -13   1   4     4456.92     4362.53     38.68 o 
 -11   1   4     3332.56     3213.00     28.80 o 
  -9   1   4     1459.51     1321.75     18.41 o 
  -7   1   4     7686.02     7409.79     44.04 o 
  -5   1   4     9678.55     9550.98     44.44 o 
  -3   1   4    21948.47    21214.75     77.13 o 
  -1   1   4     4709.00     4155.55     21.16 o 
   1   1   4    95398.88    93909.99    383.01 o 
   3   1   4     3513.12     3111.80     18.25 o 
   5   1   4      900.84      907.01     11.92 o 
   7   1   4     5486.78     5197.77     34.20 o 
   9   1   4      737.35      782.24     14.93 o 
  11   1   4      360.81      439.26     13.81 o 
  13   1   4      341.86      372.88     19.16 o 
  15   1   4       73.37       94.57     14.95 o 
  17   1   4      139.19      192.40     15.66 o 
  19   1   4      144.13      133.38     17.63 o 
  21   1   4       38.28       55.91     19.19 o 
  23   1   4       31.62       33.41     18.16 o 
  25   1   4       29.40       34.39     23.58 o 
 -30   2   4        5.50        6.20     29.46 o 
 -28   2   4        3.40        7.33     24.58 o 
 -26   2   4       26.28       26.83     29.58 o 
 -24   2   4        3.90       -5.82     23.49 o 
 -22   2   4      122.77      124.77     21.64 o 
 -20   2   4       43.20       56.13     20.52 o 
 -18   2   4      471.85      471.95     22.96 o 
 -16   2   4      529.86      650.10     21.62 o 
 -14   2   4     1734.24     1717.98     24.91 o 
 -12   2   4       39.00       63.56     13.75 o 
 -10   2   4     2551.41     2984.39     26.02 o 
  -8   2   4      124.51      132.92     10.41 o 
  -6   2   4      609.37      592.99     14.87 o 
  -4   2   4      538.97      623.22     15.35 o 
  -2   2   4    29178.13    29924.84    133.56 o 
   0   2   4       22.76       50.94     28.10 o 
   2   2   4    39152.75    39053.03    188.23 o 
   4   2   4      619.61      531.44      9.88 o 
   6   2   4     1630.14     1369.45     12.68 o 
   8   2   4      122.06      114.93      8.09 o 
  10   2   4      927.52      854.80     14.45 o 
  12   2   4       82.24       77.52     12.74 o 
  14   2   4     1159.62     1122.04     20.08 o 
  16   2   4       20.24       21.13     13.92 o 
  18   2   4      683.07      651.98     23.80 o 
  20   2   4      376.73      401.08     22.57 o 
  22   2   4       50.68       33.79     18.58 o 
  24   2   4       43.08       31.36     19.85 o 
 -29   3   4        0.29        6.28     26.30 o 
 -27   3   4        1.09        2.14     25.67 o 
 -25   3   4       63.06       69.21     22.99 o 
 -23   3   4       11.42       13.88     27.75 o 
 -21   3   4     1668.02     1654.49     36.32 o 
 -19   3   4     2261.55     2174.98     39.13 o 
 -17   3   4     9902.81     9534.37     68.23 o 
 -15   3   4      218.25      243.87     18.20 o 
 -13   3   4        1.63        0.80     14.54 o 
 -11   3   4      533.10      514.32     16.58 o 
  -9   3   4      109.08      131.10      9.42 o 
  -7   3   4     1798.97     1851.35     20.94 o 
  -5   3   4       41.59       35.03     12.59 o 
  -3   3   4     2447.76     2668.86     24.21 o 
  -1   3   4     4387.65     3772.79     21.52 o 
   1   3   4     2793.66     2553.50     19.28 o 
   3   3   4     1078.46      985.90     12.17 o 
   5   3   4      308.08      273.39      8.63 o 
   7   3   4        2.45        2.88      9.81 o 
   9   3   4       16.66       20.40      9.34 o 
  11   3   4      824.90      817.41     16.88 o 
  13   3   4     1431.56     1469.51     19.67 o 
  15   3   4        3.16        1.40     12.15 o 
  17   3   4      977.78      964.44     21.02 o 
  19   3   4       11.01       18.33     14.87 o 
  21   3   4       46.77       22.02     16.97 o 
  23   3   4        6.82       13.62     16.68 o 
 -28   4   4       17.01        0.83     20.75 o 
 -26   4   4       55.77       55.45     21.56 o 
 -24   4   4       26.79       34.03     22.84 o 
 -22   4   4       11.22       -3.54     20.97 o 
 -20   4   4      772.75      761.42     26.84 o 
 -18   4   4      636.06      550.56     23.86 o 
 -16   4   4        0.18        5.62     13.08 o 
 -14   4   4     1521.56     1613.55     21.93 o 
 -12   4   4       64.28       73.27     12.37 o 
 -10   4   4     1486.65     1548.73     18.04 o 
  -8   4   4     2353.82     2780.41     22.76 o 
  -6   4   4    10921.75    11161.09     60.83 o 
  -4   4   4     3728.18     3401.80     22.23 o 
  -2   4   4      365.69      418.37      9.84 o 
   0   4   4     2640.29     2470.31     17.05 o 
   2   4   4     5733.61     6269.90     37.44 o 
   4   4   4      693.54      820.75     10.10 o 
   6   4   4     6110.99     6880.15     38.55 o 
   8   4   4      273.51      296.07     15.79 o 
  10   4   4     3399.81     3077.14     30.10 o 
  12   4   4       20.75       21.72     14.90 o 
  14   4   4       66.44       57.02     11.99 o 
  16   4   4        0.03       12.57     12.49 o 
  18   4   4        4.10        9.17     13.51 o 
  20   4   4       41.75       19.90     15.05 o 
  22   4   4       16.38        9.90     16.00 o 
  24   4   4       12.20       -5.52     17.15 o 
 -27   5   4       28.16        0.94     21.02 o 
 -25   5   4       17.30        9.84     18.34 o 
 -23   5   4      292.74      364.49     19.33 o 
 -21   5   4        8.69       17.61     19.19 o 
 -19   5   4       63.04       46.84     17.34 o 
 -17   5   4      233.12      226.97     20.08 o 
 -15   5   4      494.43      474.55     30.57 o 
 -13   5   4     1255.70     1329.24     24.58 o 
 -11   5   4      814.09      853.77     16.90 o 
  -9   5   4     1082.24     1129.17     19.66 o 
  -7   5   4      604.39      733.85     23.22 o 
  -5   5   4     8632.50     8962.39     48.62 o 
  -3   5   4     3674.67     4023.77     32.71 o 
  -1   5   4     5955.79     5544.90     34.04 o 
   1   5   4      412.03      437.65     12.62 o 
   3   5   4     1756.18     1746.23     19.21 o 
   5   5   4      440.20      399.27     10.22 o 
   7   5   4        5.54       11.22      7.76 o 
   9   5   4        5.96       -3.41     10.11 o 
  11   5   4      142.67      164.21     15.06 o 
  13   5   4      895.43      795.29     20.47 o 
  15   5   4      144.35      126.90     20.47 o 
  17   5   4      825.30      813.85     35.69 o 
  19   5   4       43.64       -2.60     20.78 o 
  21   5   4        0.53       12.00     21.69 o 
  23   5   4        1.75       -7.15     29.78 o 
 -26   6   4       17.58       13.55     25.39 o 
 -24   6   4       61.75       40.21     22.36 o 
 -22   6   4        1.08        6.37     19.77 o 
 -20   6   4       12.92       10.09     17.14 o 
 -18   6   4      192.74      225.43     20.55 o 
 -16   6   4      111.81      105.14     18.17 o 
 -14   6   4       71.84       90.71     12.36 o 
 -12   6   4      181.44      232.52     12.45 o 
 -10   6   4        1.36       25.95      9.32 o 
  -8   6   4     1635.15     1676.86     24.41 o 
  -6   6   4    11380.43    11823.65     63.78 o 
  -4   6   4     1095.22     1143.98     16.63 o 
  -2   6   4      391.28      425.40     13.44 o 
   0   6   4     2076.90     2118.68     21.37 o 
   2   6   4      321.16      265.41     12.15 o 
   4   6   4      115.95      143.58     11.52 o 
   6   6   4      824.65      849.50     17.61 o 
   8   6   4      346.74      292.51     11.16 o 
  10   6   4      297.43      311.04     14.24 o 
  12   6   4       62.16       54.62     12.22 o 
  14   6   4       21.61       25.93     12.28 o 
  16   6   4      457.48      424.15     20.80 o 
  18   6   4       40.12       11.49     18.87 o 
  20   6   4       12.61       -2.08     27.50 o 
  22   6   4        4.95       -1.79     35.56 o 
 -25   7   4       27.06       30.64     23.20 o 
 -23   7   4        1.07       -9.93     18.94 o 
 -21   7   4        0.00        8.99     22.17 o 
 -19   7   4       12.74       11.81     21.79 o 
 -17   7   4      120.13      121.82     17.04 o 
 -15   7   4      249.62      241.72     18.14 o 
 -13   7   4       36.52       18.88     11.23 o 
 -11   7   4       17.53       16.46     19.38 o 
  -9   7   4        0.06        4.35      9.58 o 
  -7   7   4        3.72        9.90     13.00 o 
  -5   7   4     4374.10     4396.76     33.04 o 
  -3   7   4       63.94       43.10     13.00 o 
  -1   7   4      785.03      803.92     25.84 o 
   1   7   4       30.04       36.30     11.90 o 
   3   7   4       59.09       48.86     14.08 o 
   5   7   4      252.33      250.82     18.17 o 
   7   7   4       34.91       33.77     10.03 o 
   9   7   4       74.34       51.50     10.93 o 
  11   7   4       42.53       31.71     11.93 o 
  13   7   4       25.44       15.90     12.02 o 
  15   7   4       47.08       23.99     16.04 o 
  17   7   4       51.37       17.28     15.53 o 
  19   7   4       18.25       18.26     15.00 o 
  21   7   4       27.33       12.78     30.92 o 
 -24   8   4      114.21       97.79     52.43 o 
 -22   8   4       44.06       31.93     19.23 o 
 -20   8   4       15.42        7.93     14.96 o 
 -18   8   4       20.21       22.55     14.11 o 
 -16   8   4      569.61      606.99     27.35 o 
 -14   8   4      256.30      264.24     16.26 o 
 -12   8   4      103.09      112.66     19.00 o 
 -10   8   4      139.71       94.27     22.89 o 
  -8   8   4       83.30       73.14     11.99 o 
  -6   8   4       21.62       15.15     12.39 o 
  -4   8   4     2405.07     2381.05     28.63 o 
  -2   8   4      382.04      392.93     14.45 o 
   0   8   4      203.87      265.19     18.23 o 
   2   8   4     2013.98     2070.19     29.18 o 
   4   8   4       54.61       60.34     17.73 o 
   6   8   4       46.85       30.60     11.12 o 
   8   8   4        4.34       -0.61     11.69 o 
  10   8   4        6.35        3.02     13.62 o 
  12   8   4      149.21      150.37     33.18 o 
  14   8   4        0.73        2.84     15.30 o 
  16   8   4        1.51        0.16     14.74 o 
  18   8   4        0.72        5.63     31.50 o 
 -21   9   4       25.24       20.87     25.40 o 
 -19   9   4      145.19      123.47     31.94 o 
 -17   9   4        5.23        1.18     15.17 o 
 -15   9   4        8.35       16.59     24.34 o 
 -13   9   4        1.98       -6.53     20.44 o 
 -11   9   4        6.64        2.07     17.37 o 
  -9   9   4        9.00       13.33     11.35 o 
  -7   9   4        1.99       -9.31     15.34 o 
  -5   9   4        4.25        9.12     13.32 o 
  -3   9   4       34.96       36.99     13.81 o 
  -1   9   4       14.30       16.62     14.16 o 
   1   9   4     1825.32     1913.25     58.23 o 
   3   9   4      530.34      612.58     23.49 o 
   5   9   4      109.61       83.08     19.98 o 
   7   9   4       28.36       25.82     12.43 o 
   9   9   4       13.83       -0.82     15.67 o 
  11   9   4        6.31        8.26     13.84 o 
  13   9   4        7.47       -0.24     14.86 o 
  15   9   4       70.27       48.40     22.01 o 
  17   9   4        9.51      -23.83     30.10 o 
 -20  10   4        0.39        8.21     27.21 o 
 -18  10   4        3.49        9.61     27.74 o 
 -16  10   4       24.80       22.09     23.14 o 
 -14  10   4        8.93       28.32     25.64 o 
 -12  10   4       12.58       -3.07     21.57 o 
 -10  10   4       19.67       15.98     13.44 o 
  -8  10   4        1.12      -13.68     13.68 o 
  -6  10   4        0.78        2.03     14.15 o 
  -4  10   4      210.24      228.50     18.14 o 
  -2  10   4      232.62      195.83     16.79 o 
   0  10   4       17.04       32.64     15.42 o 
   2  10   4      107.47      112.44     16.92 o 
   4  10   4       66.09       55.38     25.47 o 
   6  10   4      270.44      262.60     39.18 o 
   8  10   4      216.20      210.12     24.53 o 
  10  10   4        3.15        3.82     17.34 o 
  12  10   4        1.27        7.51     18.06 o 
  14  10   4        1.96        1.78     16.90 o 
 -17  11   4        4.09       21.64     28.95 o 
 -15  11   4       61.52       91.63     22.66 o 
 -13  11   4       46.78       38.26     22.59 o 
 -11  11   4       17.60       18.93     20.72 o 
  -9  11   4       17.92       34.69     15.22 o 
  -7  11   4        2.15       -9.34     15.99 o 
  -5  11   4       16.12       10.29     15.66 o 
  -3  11   4       24.45        6.67     15.84 o 
  -1  11   4       12.43       20.79     17.92 o 
   1  11   4        5.87       11.02     23.45 o 
   3  11   4        1.39        7.36     19.06 o 
   5  11   4       53.01       33.15     37.54 o 
   7  11   4       95.93      143.26     20.79 o 
   9  11   4        4.32        1.96     22.24 o 
  11  11   4       19.90       15.52     19.21 o 
 -12  12   4       21.53       16.22     27.60 o 
 -10  12   4       68.01       61.21     24.72 o 
  -8  12   4        3.18       -2.31     19.66 o 
  -6  12   4        9.95        1.13     26.26 o 
  -4  12   4      237.84      350.23     26.30 o 
  -2  12   4       15.77        2.23     19.84 o 
   0  12   4        3.04       -1.88     23.62 o 
   2  12   4       68.19       18.62     19.67 o 
   4  12   4       40.38       26.11     21.24 o 
   6  12   4      182.29      186.46     36.19 o 
   8  12   4       29.54        5.39     23.95 o 
  -7  13   4       47.29        0.32     52.96 o 
  -5  13   4       47.26       17.06     29.27 o 
  -3  13   4        2.21        0.27     25.77 o 
  -1  13   4       64.65        2.76     34.28 o 
   1  13   4        0.14       -4.52     29.64 o 
 -29   1   5       60.05       44.41     27.99 o 
 -27   1   5        8.88       -5.09     31.23 o 
 -25   1   5      254.03      206.61     25.91 o 
 -23   1   5       87.02       88.15     24.29 o 
 -21   1   5       31.25       -0.56     20.54 o 
 -19   1   5        0.36        9.80     19.31 o 
 -17   1   5        5.40        5.50     20.80 o 
 -15   1   5     1491.50     1364.94     30.66 o 
 -13   1   5    10366.90    10417.38     65.51 o 
 -11   1   5      492.67      513.42     14.46 o 
  -9   1   5       66.21       84.40     10.71 o 
  -7   1   5     1836.61     1531.84     16.62 o 
  -5   1   5      121.76      133.15      5.03 o 
  -3   1   5      203.06      194.70      5.39 o 
  -1   1   5    42151.55    42438.18    159.16 o 
   1   1   5      532.09      426.76      4.57 o 
   3   1   5      162.52      150.96      6.03 o 
   5   1   5       95.58      102.74     10.57 o 
   7   1   5      157.67      179.22      8.86 o 
   9   1   5       84.03       84.13     11.21 o 
  11   1   5      428.86      480.13     15.28 o 
  13   1   5      365.10      336.93     15.02 o 
  15   1   5      951.48      982.96     19.00 o 
  17   1   5       58.86       92.07     16.54 o 
  19   1   5       59.26       56.90     16.90 o 
  21   1   5        0.05        4.03     22.44 o 
  23   1   5       55.63       45.07     19.06 o 
 -30   2   5        0.24       12.44     27.40 o 
 -28   2   5        3.05       10.22     25.05 o 
 -26   2   5        0.16        1.99     29.18 o 
 -24   2   5      153.79      143.98     23.26 o 
 -22   2   5      170.05      210.72     24.67 o 
 -20   2   5      409.99      403.11     24.49 o 
 -18   2   5      537.28      464.86     23.59 o 
 -16   2   5     1515.06     1654.72     33.81 o 
 -14   2   5     6221.71     6595.06     51.23 o 
 -12   2   5     1422.76     1642.56     21.49 o 
 -10   2   5      105.72       76.10     11.53 o 
  -8   2   5     3695.02     3955.59     29.50 o 
  -6   2   5     2906.73     2670.55     26.85 o 
  -4   2   5    14713.06    14436.14    128.43 o 
  -2   2   5    22230.49    21265.18    105.69 o 
   0   2   5     9891.76     9112.00     71.92 o 
   2   2   5     1873.04     1800.66     17.90 o 
   4   2   5        8.94       30.84      6.70 o 
   6   2   5      872.01     1017.53     10.72 o 
   8   2   5       64.39       74.28      6.93 o 
  10   2   5       83.93      105.86     15.98 o 
  12   2   5       78.31       72.12     11.45 o 
  14   2   5       14.24        5.41     13.23 o 
  16   2   5       24.28       22.26     15.57 o 
  18   2   5       42.24       34.58     16.07 o 
  20   2   5        0.92       -1.96     15.65 o 
  22   2   5      174.52      141.31     36.68 o 
  24   2   5      121.83       89.14     22.32 o 
 -29   3   5        0.00       10.86     26.52 o 
 -27   3   5        0.05       -2.01     27.16 o 
 -25   3   5       12.78       16.52     24.42 o 
 -23   3   5      100.38      112.19     22.49 o 
 -21   3   5     3522.63     3580.81     41.75 o 
 -19   3   5        2.19       -6.85     22.33 o 
 -17   3   5     5961.18     5770.23     51.70 o 
 -15   3   5      727.15      738.17     25.69 o 
 -13   3   5      177.33      143.86     14.18 o 
 -11   3   5     7470.01     7401.37     53.00 o 
  -9   3   5     1008.10      965.66     11.19 o 
  -7   3   5      709.06      770.66     17.01 o 
  -5   3   5     1411.61     1579.56     15.33 o 
  -3   3   5     9322.94     9423.87     47.11 o 
  -1   3   5      917.98      917.81     12.79 o 
   1   3   5     4625.53     5114.24     29.99 o 
   3   3   5     1075.95     1148.31     11.71 o 
   5   3   5    18834.05    19581.91    177.41 o 
   7   3   5      562.76      567.50     14.64 o 
   9   3   5        5.31        2.32      7.22 o 
  11   3   5      509.16      530.62     12.21 o 
  13   3   5      598.08      645.02     14.94 o 
  15   3   5      607.94      601.24     16.44 o 
  17   3   5        5.02        2.43     12.99 o 
  19   3   5        0.12        2.61     14.40 o 
  21   3   5       87.17       64.22     16.87 o 
  23   3   5       19.14        1.98     19.54 o 
 -28   4   5       89.20       35.53     21.70 o 
 -26   4   5       11.56        4.00     24.20 o 
 -24   4   5        2.03        0.60     24.25 o 
 -22   4   5        0.81        3.35     24.42 o 
 -20   4   5     8382.85     8467.63     70.48 o 
 -18   4   5      147.82      149.56     16.58 o 
 -16   4   5     5294.56     5274.53     49.67 o 
 -14   4   5        0.02       -3.38      9.03 o 
 -12   4   5        4.78       11.26      7.07 o 
 -10   4   5      736.23      770.76     11.56 o 
  -8   4   5     2378.49     2079.22     27.38 o 
  -6   4   5    16898.21    17723.61    165.66 o 
  -4   4   5     2723.52     2761.15     24.15 o 
  -2   4   5     1154.46     1045.40     12.40 o 
   0   4   5        3.07       16.11      9.40 o 
   2   4   5    13600.06    13698.33     66.93 o 
   4   4   5       26.06        0.95      6.00 o 
   6   4   5      530.88      554.30     11.14 o 
   8   4   5       51.84       49.48     10.66 o 
  10   4   5      322.97      322.13     16.19 o 
  12   4   5        0.64        8.18     17.40 o 
  14   4   5      650.94      696.00     27.79 o 
  16   4   5      889.45      834.18     20.29 o 
  18   4   5       23.57       31.63     14.78 o 
  20   4   5      151.85      154.38     34.08 o 
  22   4   5       13.19        2.12     15.86 o 
 -27   5   5       80.11       43.60     26.62 o 
 -25   5   5        0.02       -1.26     17.68 o 
 -23   5   5       21.86       17.82     16.65 o 
 -21   5   5        2.58       -1.77     18.13 o 
 -19   5   5       32.58       36.30     14.83 o 
 -17   5   5      464.07      408.04     18.34 o 
 -15   5   5     2031.58     1945.46     26.35 o 
 -13   5   5       24.48        9.79      8.82 o 
 -11   5   5       83.24       83.16      8.23 o 
  -9   5   5        2.08        2.99     16.50 o 
  -7   5   5       18.97       35.90      7.85 o 
  -5   5   5      649.62      670.88     16.50 o 
  -3   5   5       75.48       57.53     11.25 o 
  -1   5   5      987.24      808.48     12.39 o 
   1   5   5     1809.37     1974.92     16.95 o 
   3   5   5     3444.98     3623.09     29.47 o 
   5   5   5      118.18      131.84      8.32 o 
   7   5   5       17.61       10.94      7.38 o 
   9   5   5      192.94      184.61     12.82 o 
  11   5   5     1033.48     1006.46     16.69 o 
  13   5   5        8.70       11.46     18.41 o 
  15   5   5      304.28      348.97     23.93 o 
  17   5   5        4.56        1.95     19.28 o 
  19   5   5       45.34       17.44     20.36 o 
  21   5   5        2.54        4.27     32.74 o 
 -26   6   5       19.07        0.46     22.16 o 
 -24   6   5        0.66       10.66     19.16 o 
 -22   6   5        1.15       -8.50     22.44 o 
 -20   6   5      199.84      233.88     17.71 o 
 -18   6   5       77.07      107.94     14.95 o 
 -16   6   5      298.34      333.81     21.11 o 
 -14   6   5      200.82      223.60     14.67 o 
 -12   6   5       27.71       31.09     14.54 o 
 -10   6   5      852.27      981.87     22.66 o 
  -8   6   5     1119.08     1183.74     15.16 o 
  -6   6   5      133.68      121.24     15.72 o 
  -4   6   5      276.95      255.67     13.91 o 
  -2   6   5      275.31      288.81     12.09 o 
   0   6   5      140.91      151.82     11.47 o 
   2   6   5      185.15      163.94     14.68 o 
   4   6   5     2906.01     2642.08     25.27 o 
   6   6   5      480.60      456.15     13.30 o 
   8   6   5      488.42      541.94     18.12 o 
  10   6   5        0.98        4.20      9.37 o 
  12   6   5      184.63      156.77     13.12 o 
  14   6   5       99.31      104.96     12.13 o 
  16   6   5      348.10      323.51     17.54 o 
  18   6   5        0.82        2.24     22.08 o 
  20   6   5       25.56      -14.03     34.92 o 
 -25   7   5       44.45       14.85     20.30 o 
 -23   7   5        1.40        4.54     23.63 o 
 -21   7   5       69.83       47.34     22.27 o 
 -19   7   5       85.75      100.39     15.84 o 
 -17   7   5      896.03      911.64     43.98 o 
 -15   7   5      776.66      808.87     18.36 o 
 -13   7   5       22.02       18.34      9.98 o 
 -11   7   5        1.17       -2.72     17.14 o 
  -9   7   5        5.51        8.74     10.57 o 
  -7   7   5        9.38        7.54      9.71 o 
  -5   7   5      491.15      511.02     20.01 o 
  -3   7   5      753.42      687.49     15.40 o 
  -1   7   5      303.80      305.07     13.70 o 
   1   7   5       20.04       13.95     11.91 o 
   3   7   5      613.44      615.02     18.03 o 
   5   7   5       24.77       18.81      9.86 o 
   7   7   5      365.11      359.76     12.30 o 
   9   7   5      497.79      512.87     14.77 o 
  11   7   5       87.82       69.75     12.52 o 
  13   7   5        0.04        8.42     12.57 o 
  15   7   5        0.89        4.40     17.22 o 
  17   7   5        0.02       -7.52     12.81 o 
  19   7   5       49.24       29.12     30.31 o 
 -24   8   5        3.26       31.13     38.54 o 
 -22   8   5       44.18       36.26     17.71 o 
 -20   8   5       79.25       68.36     14.56 o 
 -18   8   5       34.07       42.52     13.56 o 
 -16   8   5      145.62       90.21     13.36 o 
 -14   8   5       58.05       80.41     20.71 o 
 -12   8   5       94.93       90.11     19.51 o 
 -10   8   5      374.61      330.36     20.24 o 
  -8   8   5       22.00       23.68     14.41 o 
  -6   8   5      312.80      296.39     18.86 o 
  -4   8   5      548.19      550.68     17.81 o 
  -2   8   5     5675.19     5978.21     45.01 o 
   0   8   5      302.19      316.73     19.65 o 
   2   8   5     5534.16     5760.37     66.90 o 
   4   8   5       27.46       41.33     16.86 o 
   6   8   5       63.18       83.01     12.66 o 
   8   8   5       56.83       21.43     13.11 o 
  10   8   5       10.84        7.73     13.39 o 
  12   8   5       70.27       35.49     17.05 o 
  14   8   5        0.26        5.12     14.14 o 
  16   8   5       11.91       17.93     35.57 o 
  18   8   5        0.71       -2.08     30.30 o 
 -23   9   5       39.18       50.51     34.00 o 
 -21   9   5      102.38      118.99     46.52 o 
 -19   9   5      166.41      232.74     35.57 o 
 -17   9   5       59.89       40.18     30.73 o 
 -15   9   5        8.05        6.59     21.82 o 
 -13   9   5       23.85       17.53     25.04 o 
 -11   9   5      143.11      118.37     18.56 o 
  -9   9   5       42.31       28.39     10.97 o 
  -7   9   5       99.19       98.05     13.02 o 
  -5   9   5       39.20       36.13     21.78 o 
  -3   9   5        2.09       12.57     13.15 o 
  -1   9   5      201.31      249.36     15.20 o 
   1   9   5     3275.39     3327.84     42.75 o 
   3   9   5      139.98      108.98     25.03 o 
   5   9   5      190.42      181.68     13.74 o 
   7   9   5       24.18       20.75     13.96 o 
   9   9   5        6.77       -2.32     13.69 o 
  11   9   5       54.38       45.24     15.39 o 
  13   9   5       14.76        8.23     13.41 o 
  15   9   5       14.28       15.85     29.50 o 
  17   9   5       12.32       12.03     39.32 o 
 -20  10   5        3.15        0.99     27.63 o 
 -18  10   5        9.07      -22.81     30.58 o 
 -16  10   5        7.53       25.26     23.55 o 
 -14  10   5      299.94      328.61     51.82 o 
 -12  10   5       41.74       30.54     20.21 o 
 -10  10   5      184.90      222.20     32.24 o 
  -8  10   5       53.22       39.32     16.66 o 
  -6  10   5       43.77       32.07     13.49 o 
  -4  10   5        0.08        6.47     13.65 o 
  -2  10   5       28.43       26.41     15.51 o 
   0  10   5      115.17      129.43     19.96 o 
   2  10   5       25.70       32.14     21.88 o 
   4  10   5       52.31       39.35     25.68 o 
   6  10   5       42.84       35.87     17.35 o 
   8  10   5       63.07       32.96     21.09 o 
  10  10   5       14.23        8.48     15.38 o 
  12  10   5       58.57       52.31     17.80 o 
  14  10   5        0.07       -9.44     33.83 o 
 -17  11   5        0.31       26.39     25.62 o 
 -15  11   5       35.84       39.30     22.69 o 
 -13  11   5      168.86      125.95     24.54 o 
 -11  11   5      102.44      102.39     21.74 o 
  -9  11   5       55.06       46.48     14.43 o 
  -7  11   5        6.75       13.72     15.31 o 
  -5  11   5       29.65       13.50     15.10 o 
  -3  11   5       19.55       17.77     15.68 o 
  -1  11   5       43.86        3.44     17.31 o 
   1  11   5       42.37       57.58     17.85 o 
   3  11   5       74.60       54.90     27.03 o 
   5  11   5        1.30        9.21     16.54 o 
   7  11   5       91.31       48.01     21.86 o 
   9  11   5        7.02       -1.44     18.48 o 
  11  11   5       26.27       29.26     36.17 o 
 -14  12   5        2.77       27.55     26.63 o 
 -12  12   5       26.35       27.81     30.74 o 
 -10  12   5       77.17       67.56     33.60 o 
  -8  12   5        5.29        8.31     16.20 o 
  -6  12   5       99.67       25.53     18.57 o 
  -4  12   5        0.03        0.38     20.37 o 
  -2  12   5      234.47      247.87     20.19 o 
   0  12   5       37.37       -0.58     26.00 o 
   2  12   5       24.33       13.24     21.42 o 
   4  12   5       81.34       32.41     21.87 o 
   6  12   5        0.29        0.65     18.75 o 
   8  12   5        5.92       12.54     22.60 o 
  -5  13   5        1.10       -6.66     37.56 o 
  -3  13   5       84.91       27.34     26.74 o 
  -1  13   5       47.40       -2.49     25.49 o 
 -30   0   6       19.65        5.15     44.06 o 
 -28   0   6        0.86       -5.75     34.81 o 
 -26   0   6       79.06       62.69     34.36 o 
 -24   0   6     2257.82     2323.30     72.27 o 
 -22   0   6     1216.35     1079.34     38.46 o 
 -20   0   6      536.95      559.08     41.82 o 
 -18   0   6      584.44      601.08     31.49 o 
 -16   0   6      829.52     1010.65     31.37 o 
 -14   0   6     6649.70     7272.68     71.57 o 
 -12   0   6     4873.65     4775.54    103.63 o 
 -10   0   6    61525.46    59452.73    373.99 o 
  -8   0   6     2978.07     2497.11     30.01 o 
  -6   0   6     3076.45     2640.48     22.36 o 
  -4   0   6    13859.56    14187.31     67.74 o 
  -2   0   6    26409.66    25095.08    129.77 o 
   0   0   6    25336.73    25631.47    163.71 o 
   2   0   6     1542.48     1429.06     17.23 o 
   4   0   6     1250.22     1208.81     16.48 o 
   6   0   6      636.91      518.93     15.85 o 
   8   0   6     1868.56     1629.27     26.82 o 
  10   0   6      461.03      395.78     21.85 o 
  12   0   6       27.18       72.61     22.09 o 
  14   0   6      555.70      603.89     27.08 o 
  16   0   6        6.84       -8.31     18.50 o 
  18   0   6      129.02      148.43     38.13 o 
  20   0   6      730.23      726.37     32.41 o 
  22   0   6      441.72      396.70     32.10 o 
 -31   1   6      138.31       12.54     31.03 o 
 -29   1   6        8.03       -9.95     26.32 o 
 -27   1   6        4.54       20.24     26.82 o 
 -25   1   6      152.68      157.09     25.25 o 
 -23   1   6        1.90       -1.28     21.37 o 
 -21   1   6      312.29      281.24     26.38 o 
 -19   1   6      388.99      460.69     22.01 o 
 -17   1   6       24.16       31.75     17.82 o 
 -15   1   6     2742.59     2651.81     29.38 o 
 -13   1   6      650.05      661.33     18.92 o 
 -11   1   6     3557.15     3368.17     29.67 o 
  -9   1   6      356.16      413.15     12.70 o 
  -7   1   6      220.63      255.14      6.11 o 
  -5   1   6       86.74       83.19      4.18 o 
  -3   1   6     1889.79     1821.54     12.17 o 
  -1   1   6    30098.64    30500.04    163.42 o 
   1   1   6     1474.78     1460.69      9.71 o 
   3   1   6     1522.92     1469.38     11.38 o 
   5   1   6     1803.59     1551.95     13.96 o 
   7   1   6      536.30      587.36     11.96 o 
   9   1   6     3712.49     3640.99     28.89 o 
  11   1   6       28.75       71.04     11.34 o 
  13   1   6      185.43      163.07     13.16 o 
  15   1   6        8.92        7.36     12.36 o 
  17   1   6       35.08       28.96     15.60 o 
  19   1   6      628.29      653.03     20.30 o 
  21   1   6       99.97       95.68     17.58 o 
  23   1   6      109.02       75.72     22.68 o 
 -30   2   6        3.67        4.93     27.60 o 
 -28   2   6       15.93        7.08     26.78 o 
 -26   2   6        1.16        8.94     27.78 o 
 -24   2   6       84.98       75.83     26.82 o 
 -22   2   6       15.38        4.25     22.79 o 
 -20   2   6     1106.50     1064.59     28.83 o 
 -18   2   6       95.97       86.45     23.95 o 
 -16   2   6      960.27      826.81     22.32 o 
 -14   2   6        0.06        7.30     14.47 o 
 -12   2   6      252.64      365.88     14.64 o 
 -10   2   6     1293.46     1216.49     19.91 o 
  -8   2   6     1905.55     1632.07     20.17 o 
  -6   2   6     3397.67     3251.88     24.79 o 
  -4   2   6      461.72      458.73      9.04 o 
  -2   2   6     2633.07     2877.92     19.02 o 
   0   2   6      539.72      555.99      7.06 o 
   2   2   6       14.60       18.58     10.33 o 
   4   2   6      210.58      262.46     13.24 o 
   6   2   6      102.42      123.11      5.62 o 
   8   2   6      369.07      411.50     10.98 o 
  10   2   6      149.35      163.57     12.65 o 
  12   2   6       22.82       19.55     11.37 o 
  14   2   6       64.13       45.11     11.78 o 
  16   2   6      210.57      254.83     17.19 o 
  18   2   6        7.55       17.60     15.19 o 
  20   2   6        0.01       12.91     15.14 o 
  22   2   6        0.98        7.29     16.67 o 
 -29   3   6       40.11       15.33     28.59 o 
 -27   3   6       13.09        7.56     24.78 o 
 -25   3   6       70.82       97.39     24.41 o 
 -23   3   6      209.42      211.92     24.40 o 
 -21   3   6      960.37      919.35     28.99 o 
 -19   3   6      721.61      667.87     26.78 o 
 -17   3   6      733.81      684.78     38.41 o 
 -15   3   6      168.12      171.84     16.94 o 
 -13   3   6       20.00       28.71     14.62 o 
 -11   3   6     1179.64     1289.36     19.58 o 
  -9   3   6      912.40      917.87     21.83 o 
  -7   3   6     3506.05     3969.10     31.34 o 
  -5   3   6     8009.54     9046.46     53.03 o 
  -3   3   6     2072.58     2255.45     18.19 o 
  -1   3   6     1090.81     1335.55     13.16 o 
   1   3   6     5683.18     5640.72     31.54 o 
   3   3   6    12216.79    12518.51     93.40 o 
   5   3   6    12274.51    11984.46     61.02 o 
   7   3   6      983.15      954.88     16.28 o 
   9   3   6      291.89      318.94      8.86 o 
  11   3   6        2.56        4.56      8.37 o 
  13   3   6        0.38        0.85     13.77 o 
  15   3   6       44.45       39.88     11.91 o 
  17   3   6      207.45      241.86     24.38 o 
  19   3   6       16.75       16.77     14.52 o 
  21   3   6        2.06        5.31     19.53 o 
  23   3   6       31.96        0.92     31.65 o 
 -28   4   6       19.90        1.43     26.78 o 
 -26   4   6      303.56      390.50     27.24 o 
 -24   4   6        2.09        8.76     23.55 o 
 -22   4   6      132.43      133.19     23.98 o 
 -20   4   6     3089.02     3159.82     45.14 o 
 -18   4   6      450.65      502.21     23.77 o 
 -16   4   6      433.28      406.24     20.46 o 
 -14   4   6     2343.08     2292.50     28.90 o 
 -12   4   6      488.48      534.69     11.60 o 
 -10   4   6     1830.03     1740.95     28.52 o 
  -8   4   6     1322.89     1372.14     19.56 o 
  -6   4   6     1398.69     1366.92     17.53 o 
  -4   4   6     6136.28     6242.94     40.55 o 
  -2   4   6     6400.13     6832.74     34.71 o 
   0   4   6     9235.50     8996.22     45.08 o 
   2   4   6     5160.26     5333.40     33.78 o 
   4   4   6     5403.49     5057.13     27.27 o 
   6   4   6     1505.34     1647.32     15.89 o 
   8   4   6       79.73       85.58      9.66 o 
  10   4   6      433.08      438.98     22.05 o 
  12   4   6       19.46       11.72     13.18 o 
  14   4   6      386.17      402.00     17.28 o 
  16   4   6      201.54      184.58     17.68 o 
  18   4   6      119.41      116.52     18.96 o 
  20   4   6      188.95      225.34     51.88 o 
  22   4   6       11.06       -0.04     31.79 o 
 -29   5   6        2.83       -1.11     22.86 o 
 -27   5   6      261.09      310.84     36.98 o 
 -25   5   6       33.40       19.54     17.69 o 
 -23   5   6       60.37       69.55     16.49 o 
 -21   5   6      149.74      137.01     21.44 o 
 -19   5   6      181.42      188.49     16.18 o 
 -17   5   6      169.69      155.96     12.82 o 
 -15   5   6      786.07      709.01     17.74 o 
 -13   5   6        1.83        6.19      7.25 o 
 -11   5   6      187.99      240.50     20.13 o 
  -9   5   6       35.50       39.85     16.54 o 
  -7   5   6       52.34       57.50      6.63 o 
  -5   5   6      487.99      493.29      9.77 o 
  -3   5   6       77.11       73.73     10.86 o 
  -1   5   6       13.62       20.76      8.27 o 
   1   5   6      178.73      221.58      8.98 o 
   3   5   6      170.52      149.68      7.47 o 
   5   5   6      688.47      694.91     10.93 o 
   7   5   6      268.60      251.17     11.15 o 
   9   5   6      153.97      155.64     14.35 o 
  11   5   6        5.87        3.83      9.21 o 
  13   5   6      183.95      207.01     15.16 o 
  15   5   6      377.78      411.17     22.38 o 
  17   5   6        1.51       -1.54     22.29 o 
  19   5   6       41.67        4.84     31.71 o 
  21   5   6        0.52       -2.39     29.32 o 
 -28   6   6       62.76       21.14     45.94 o 
 -26   6   6      241.97      283.75     72.30 o 
 -24   6   6      109.96      100.66     27.59 o 
 -22   6   6       12.49       35.13     17.51 o 
 -20   6   6      906.91      826.95     32.93 o 
 -18   6   6      143.35      142.82     17.95 o 
 -16   6   6     2371.41     2058.71     44.83 o 
 -14   6   6      257.16      267.48     12.07 o 
 -12   6   6       61.74       70.75     21.71 o 
 -10   6   6      123.34      137.43     16.58 o 
  -8   6   6      568.15      624.78     19.01 o 
  -6   6   6      143.79      168.83     11.17 o 
  -4   6   6        8.36       10.03      8.69 o 
  -2   6   6      656.92      705.67     14.33 o 
   0   6   6      222.50      205.88     10.47 o 
   2   6   6      325.19      320.19     13.49 o 
   4   6   6       30.21       25.21      9.55 o 
   6   6   6       81.83       92.54     16.39 o 
   8   6   6      746.17      763.15     13.00 o 
  10   6   6      752.64      733.35     19.12 o 
  12   6   6      135.22      139.99     14.13 o 
  14   6   6      877.56      823.45     31.06 o 
  16   6   6       26.37        7.65     11.35 o 
  18   6   6      167.05        2.75     29.54 o 
  20   6   6       16.63        1.20     30.18 o 
 -25   7   6      160.25      252.76    111.15 o 
 -23   7   6      353.14      415.34     41.39 o 
 -21   7   6      263.41      353.69     22.73 o 
 -19   7   6       11.58        3.37     13.03 o 
 -17   7   6      145.50      176.72     17.15 o 
 -15   7   6     1169.20     1073.38     42.65 o 
 -13   7   6       56.97       45.96     21.33 o 
 -11   7   6        6.14        9.85     16.40 o 
  -9   7   6      154.42      174.08     13.32 o 
  -7   7   6       25.63       21.13      9.77 o 
  -5   7   6     1368.06     1382.36     22.38 o 
  -3   7   6      632.18      638.89     18.12 o 
  -1   7   6     3798.63     3872.83     32.56 o 
   1   7   6      205.11      159.29     16.55 o 
   3   7   6      427.54      495.98     17.20 o 
   5   7   6       39.06       27.70      9.93 o 
   7   7   6        0.50       -1.60      9.59 o 
   9   7   6      171.74      195.06     15.81 o 
  11   7   6      108.73      126.77     11.23 o 
  13   7   6       47.50       32.01     10.70 o 
  15   7   6       29.88       12.45     11.14 o 
  17   7   6       26.36       -3.75     29.14 o 
  19   7   6       26.01        4.12     31.20 o 
 -24   8   6       41.08       25.80     43.75 o 
 -22   8   6      210.38      276.75    112.63 o 
 -20   8   6        2.62       -3.82     12.38 o 
 -18   8   6       12.84       16.85     11.94 o 
 -16   8   6       99.87      106.59     25.34 o 
 -14   8   6     1167.86     1177.61     29.19 o 
 -12   8   6      116.56       90.16     20.18 o 
 -10   8   6       52.33       43.39     19.50 o 
  -8   8   6     1200.08     1151.90     40.05 o 
  -6   8   6      839.82      948.83     20.62 o 
  -4   8   6     4145.12     4016.31     34.30 o 
  -2   8   6     1553.63     1498.82     31.34 o 
   0   8   6       20.20      309.68    256.62 o 
   2   8   6     6486.40     6427.92     49.35 o 
   4   8   6      219.35      208.19     16.29 o 
   6   8   6      313.31      280.82     13.19 o 
   8   8   6       48.36       67.11     13.45 o 
  10   8   6        0.50       -3.32     15.51 o 
  12   8   6      189.61      168.31     24.83 o 
  14   8   6       54.91       50.67     30.02 o 
  16   8   6        6.87        2.26     47.06 o 
  18   8   6        0.00        2.05     31.39 o 
 -23   9   6        1.45       15.36     31.27 o 
 -21   9   6       99.73      130.10     37.95 o 
 -19   9   6        4.27      -13.88     25.29 o 
 -17   9   6        6.72       -2.86     25.91 o 
 -15   9   6      206.86      245.43     50.19 o 
 -13   9   6      119.05      102.07     21.74 o 
 -11   9   6       62.85       89.11     18.18 o 
  -9   9   6        1.74       -8.36     13.21 o 
  -7   9   6       16.42        4.44     16.16 o 
  -5   9   6       33.41       45.83     12.56 o 
  -3   9   6      561.33      646.47     19.50 o 
  -1   9   6      104.47      126.64     15.79 o 
   1   9   6     1116.17     1139.57     28.60 o 
   3   9   6       48.28       59.04     17.72 o 
   5   9   6        0.63       -2.88     12.84 o 
   7   9   6       49.46       48.91     17.80 o 
   9   9   6       15.39        3.47     12.52 o 
  11   9   6       54.85       36.33     14.86 o 
  13   9   6      100.14       81.16     30.94 o 
  15   9   6       11.73       55.78     31.01 o 
 -20  10   6        5.46       19.23     27.22 o 
 -18  10   6       34.02       32.27     28.54 o 
 -16  10   6        0.74       -9.30     24.41 o 
 -14  10   6        5.37        7.82     20.90 o 
 -12  10   6        5.87        0.25     19.87 o 
 -10  10   6       81.10       83.25     12.48 o 
  -8  10   6        9.32        0.02     12.61 o 
  -6  10   6        5.44       14.58     12.83 o 
  -4  10   6        7.18        4.97     18.43 o 
  -2  10   6        1.74       -7.77     16.97 o 
   0  10   6        2.07       21.81     18.41 o 
   2  10   6       94.91       50.68     22.55 o 
   4  10   6        5.53       21.31     19.27 o 
   6  10   6       28.26       23.64     13.54 o 
   8  10   6       74.00       65.97     25.12 o 
  10  10   6        0.84        0.57     14.14 o 
  12  10   6        0.91       -0.34     40.84 o 
 -17  11   6        0.76       -8.40     28.01 o 
 -15  11   6       48.26       62.97     24.85 o 
 -13  11   6        3.85        9.85     24.65 o 
 -11  11   6       82.49       94.49     34.99 o 
  -9  11   6       62.80       43.36     14.15 o 
  -7  11   6       59.81       77.98     19.22 o 
  -5  11   6        6.61       16.17     14.69 o 
  -3  11   6       19.70        5.48     16.78 o 
  -1  11   6      101.33      120.39     21.66 o 
   1  11   6        1.13       -3.16     18.66 o 
   3  11   6        0.08        4.65     23.99 o 
   5  11   6        2.42        5.89     17.59 o 
   7  11   6        1.49        8.37     16.79 o 
   9  11   6        3.09       -5.01     34.55 o 
  11  11   6       31.37       51.41     34.44 o 
 -14  12   6       53.86       47.12     26.34 o 
 -12  12   6        0.52       -6.48     25.17 o 
 -10  12   6        0.69       14.56     22.79 o 
  -8  12   6        2.15        4.23     28.16 o 
  -6  12   6       88.64       27.82     18.14 o 
  -4  12   6        3.19        0.02     17.73 o 
  -2  12   6       10.50        0.33     25.78 o 
   0  12   6       18.28        3.24     23.93 o 
   2  12   6        6.58        2.99     22.98 o 
   4  12   6       17.39        1.83     18.86 o 
   6  12   6       49.67       19.27     19.90 o 
  -3  13   6        3.07       24.60     27.81 o 
 -31   1   7        9.75        0.34     34.00 o 
 -29   1   7       88.96       67.77     28.37 o 
 -27   1   7       15.38      -12.21     24.58 o 
 -25   1   7      161.71      157.66     32.27 o 
 -23   1   7      118.45      135.94     29.50 o 
 -21   1   7      708.19      693.89     25.72 o 
 -19   1   7      357.46      366.04     23.94 o 
 -17   1   7     1620.33     1623.29     28.18 o 
 -15   1   7     4642.13     4709.35     41.31 o 
 -13   1   7     2319.37     2449.58     27.64 o 
 -11   1   7     2701.73     2874.89     27.27 o 
  -9   1   7    11698.20    10959.71     66.45 o 
  -7   1   7        0.38        4.23      6.12 o 
  -5   1   7     6010.06     5628.94     24.98 o 
  -3   1   7    27094.99    27079.75     99.95 o 
  -1   1   7     5727.02     5882.12     34.59 o 
   1   1   7     8592.79     8129.41     90.30 o 
   3   1   7      404.08      374.30      5.70 o 
   5   1   7     8733.38     8628.45     47.46 o 
   7   1   7      269.54      254.02      8.68 o 
   9   1   7      671.13      817.39     13.89 o 
  11   1   7      135.69      145.72     12.23 o 
  13   1   7      703.38      719.45     16.98 o 
  15   1   7        3.21       -6.89     11.79 o 
  17   1   7      135.59      139.86     15.09 o 
  19   1   7       82.26       83.88     16.11 o 
  21   1   7       78.12       50.96     15.86 o 
 -30   2   7       24.96       13.71     35.23 o 
 -28   2   7      117.77       61.39     35.40 o 
 -26   2   7       95.18       89.86     27.44 o 
 -24   2   7        6.89        5.61     22.84 o 
 -22   2   7        1.30        0.24     25.79 o 
 -20   2   7       63.64       55.53     23.72 o 
 -18   2   7       27.23       19.02     19.12 o 
 -16   2   7     1607.43     1723.52     27.36 o 
 -14   2   7      742.26      772.40     27.08 o 
 -12   2   7      172.72      166.68     13.57 o 
 -10   2   7    10455.02    10199.05     60.00 o 
  -8   2   7     1244.36     1186.12     14.60 o 
  -6   2   7    13453.83    12549.04    104.32 o 
  -4   2   7     4022.84     4155.35     24.55 o 
  -2   2   7     7084.98     7262.22     36.60 o 
   0   2   7      803.61      979.07     21.34 o 
   2   2   7     7126.55     7065.32     51.83 o 
   4   2   7     1589.88     1500.66     23.84 o 
   6   2   7       11.92       36.25      4.23 o 
   8   2   7      617.81      557.82      9.41 o 
  10   2   7       51.30       64.74     11.36 o 
  12   2   7       22.21       30.46     11.15 o 
  14   2   7      557.74      618.52     16.00 o 
  16   2   7      222.52      270.95     14.06 o 
  18   2   7      176.45      181.11     13.88 o 
  20   2   7       53.47       56.52     16.96 o 
  22   2   7       52.10       41.09     25.37 o 
 -29   3   7        0.11      -11.04     30.07 o 
 -27   3   7        3.16        1.41     27.02 o 
 -25   3   7        1.55       -3.89     27.04 o 
 -23   3   7      174.76      175.46     27.08 o 
 -21   3   7       17.31       14.06     21.73 o 
 -19   3   7      141.93      179.37     22.92 o 
 -17   3   7       61.58       74.40     22.37 o 
 -15   3   7       11.01        6.99     16.03 o 
 -13   3   7       46.70       79.85     18.95 o 
 -11   3   7     1350.39     1472.25     13.24 o 
  -9   3   7     6474.43     6526.35     46.63 o 
  -7   3   7     9373.36     9567.75     57.07 o 
  -5   3   7     5745.28     5232.89     31.95 o 
  -3   3   7     1935.00     1625.28     14.52 o 
  -1   3   7    10601.30    10942.11     47.46 o 
   1   3   7    13000.33    12393.24     79.42 o 
   3   3   7     3602.12     3342.00     35.74 o 
   5   3   7      501.90      532.39     30.78 o 
   7   3   7       34.48       59.58      9.30 o 
   9   3   7      101.44       95.69     11.55 o 
  11   3   7      677.09      709.82     15.56 o 
  13   3   7       46.36       51.16      9.29 o 
  15   3   7     1537.70     1584.72     28.68 o 
  17   3   7       19.08       32.61     14.19 o 
  19   3   7      224.66      211.65     24.14 o 
  21   3   7        8.06        1.85     29.43 o 
 -30   4   7       71.55       51.77     21.61 o 
 -28   4   7        1.95       14.50     28.89 o 
 -26   4   7      148.83       65.71     43.59 o 
 -24   4   7        3.50        4.21     27.79 o 
 -22   4   7      255.88      262.39     25.80 o 
 -20   4   7     1656.15     1642.80     44.01 o 
 -18   4   7     1079.21     1094.98     31.35 o 
 -16   4   7     3973.12     3725.01     32.56 o 
 -14   4   7      929.41      854.40     18.93 o 
 -12   4   7      169.79      199.18     11.25 o 
 -10   4   7       14.29       21.90     16.34 o 
  -8   4   7      750.55      815.64     19.24 o 
  -6   4   7       81.57       75.88     11.60 o 
  -4   4   7     4508.23     4679.73     29.89 o 
  -2   4   7       51.85       48.28      8.35 o 
   0   4   7       85.80      117.47      7.13 o 
   2   4   7     1803.75     1606.20     13.20 o 
   4   4   7     5800.10     5580.78     38.50 o 
   6   4   7      849.91      887.22     11.69 o 
   8   4   7     1117.03     1117.00     21.84 o 
  10   4   7       29.77       17.55     15.14 o 
  12   4   7      149.74      148.19     16.18 o 
  14   4   7     1225.77     1136.29     50.74 o 
  16   4   7       21.74       23.11     15.51 o 
  18   4   7      931.01      858.96     49.13 o 
  20   4   7       36.65       26.68     31.91 o 
 -29   5   7        9.67        3.03     20.11 o 
 -27   5   7        9.81        5.68     18.53 o 
 -25   5   7      120.95      116.23     33.23 o 
 -23   5   7      115.17      138.92     18.96 o 
 -21   5   7       26.98       19.04     14.00 o 
 -19   5   7      129.63      103.49     24.01 o 
 -17   5   7      204.14      213.71     11.86 o 
 -15   5   7      182.35      185.80     16.66 o 
 -13   5   7     4576.87     4386.66     60.44 o 
 -11   5   7      281.39      328.06     22.67 o 
  -9   5   7     1464.49     1625.10     22.46 o 
  -7   5   7     1414.27     1459.91     19.16 o 
  -5   5   7     1772.68     1741.87     21.35 o 
  -3   5   7       45.35       27.18     10.18 o 
  -1   5   7     1486.09     1402.44     15.49 o 
   1   5   7      573.15      512.17     14.72 o 
   3   5   7      544.89      533.63     11.47 o 
   5   5   7     1802.63     1842.35     18.26 o 
   7   5   7        5.06        3.80      6.41 o 
   9   5   7      487.64      479.84     13.46 o 
  11   5   7      102.40      104.05      7.60 o 
  13   5   7       42.36       44.89     10.37 o 
  15   5   7        2.76        6.61     13.69 o 
  17   5   7       53.73       26.10     26.96 o 
  19   5   7       68.76       -2.60     29.34 o 
 -28   6   7       75.84       29.06     43.85 o 
 -26   6   7       54.47       11.83     24.97 o 
 -24   6   7        0.01        4.42     16.45 o 
 -22   6   7      103.40      102.70     19.62 o 
 -20   6   7      211.70      199.92     27.31 o 
 -18   6   7      392.54      368.41     18.62 o 
 -16   6   7      193.04      245.63     23.71 o 
 -14   6   7        9.93       25.62     25.15 o 
 -12   6   7      247.05      226.25     23.08 o 
 -10   6   7       58.02       92.46     16.29 o 
  -8   6   7     1577.67     1625.56     18.53 o 
  -6   6   7      106.45      154.16      8.08 o 
  -4   6   7      111.12      101.00     13.50 o 
  -2   6   7      256.53      230.17     13.53 o 
   0   6   7      556.09      481.77     11.68 o 
   2   6   7     3499.43     3351.31     28.54 o 
   4   6   7        0.30        8.23      7.81 o 
   6   6   7      239.53      239.82     10.32 o 
   8   6   7      125.36      133.22     12.32 o 
  10   6   7      785.95      794.48     26.30 o 
  12   6   7       50.19       41.82      9.31 o 
  14   6   7       21.22       22.88     10.11 o 
  16   6   7       11.45       -9.22     27.31 o 
  18   6   7        1.87        0.71     28.89 o 
 -27   7   7       67.27       63.64     60.71 o 
 -25   7   7       39.20       13.98     36.13 o 
 -23   7   7      354.60      403.73     58.83 o 
 -21   7   7      314.01      274.79     21.85 o 
 -19   7   7      116.81      125.04     13.88 o 
 -17   7   7      278.62      274.13     15.53 o 
 -15   7   7       49.17       76.59     23.06 o 
 -13   7   7       83.62       50.04     19.39 o 
 -11   7   7      958.61      911.91     20.85 o 
  -9   7   7       27.92       15.14      8.19 o 
  -7   7   7       37.95       36.76      8.00 o 
  -5   7   7      864.75      914.04     15.72 o 
  -3   7   7        1.83        7.85     16.52 o 
  -1   7   7        3.68        3.11     13.78 o 
   1   7   7       44.48       42.74     16.68 o 
   3   7   7      307.14      375.70     18.34 o 
   5   7   7     2782.13     2675.72     31.78 o 
   7   7   7      161.98      144.01     13.76 o 
   9   7   7       29.82       19.99     10.03 o 
  11   7   7        5.59        3.87      8.75 o 
  13   7   7      155.25      102.19     23.49 o 
  15   7   7       64.57       23.55     28.52 o 
  17   7   7        0.03        9.24     29.30 o 
 -24   8   7        7.04       -4.43     39.28 o 
 -22   8   7       21.60        7.19     33.50 o 
 -20   8   7        9.99       38.69     27.47 o 
 -18   8   7      223.69      204.46     51.42 o 
 -16   8   7      236.02      283.22     33.67 o 
 -14   8   7      207.01      247.22     29.24 o 
 -12   8   7       20.98       33.45     18.64 o 
 -10   8   7        0.25       14.76     16.73 o 
  -8   8   7      104.79       87.18     13.10 o 
  -6   8   7       18.81       29.32     13.36 o 
  -4   8   7     1552.57     1700.74     23.18 o 
  -2   8   7       28.43       29.76     16.86 o 
   0   8   7     1079.71     1203.20     21.74 o 
   2   8   7       43.50       45.91     17.90 o 
   4   8   7      102.00      123.06     11.07 o 
   6   8   7       41.35       50.78     11.65 o 
   8   8   7      253.31      251.54     24.67 o 
  10   8   7       10.94       12.48     10.17 o 
  12   8   7       10.62       25.05     27.56 o 
  14   8   7       13.61       14.60     30.49 o 
  16   8   7       22.35       13.29     32.51 o 
 -23   9   7       26.36       23.07     28.59 o 
 -21   9   7        3.02        8.19     30.37 o 
 -19   9   7        2.29       18.90     24.64 o 
 -17   9   7        1.14      -15.79     24.88 o 
 -15   9   7        4.32        5.15     20.17 o 
 -13   9   7       65.38       77.78     22.82 o 
 -11   9   7      186.65      250.09     21.97 o 
  -9   9   7      644.63      637.31     17.02 o 
  -7   9   7       48.81       42.14     11.21 o 
  -5   9   7       99.45       82.22     12.33 o 
  -3   9   7      512.60      488.27     16.13 o 
  -1   9   7       26.28       35.24     17.91 o 
   1   9   7        1.58       12.07     20.58 o 
   3   9   7       27.33       28.77     15.76 o 
   5   9   7       21.05       10.48     12.60 o 
   7   9   7      464.50      471.68     23.12 o 
   9   9   7       57.78       79.29     16.82 o 
  11   9   7       24.30       12.86     35.64 o 
  13   9   7        2.45       -5.57     30.37 o 
  15   9   7       25.29       16.52     35.57 o 
 -20  10   7       33.43       24.85     27.29 o 
 -18  10   7       32.49       63.45     23.31 o 
 -16  10   7        3.47       20.43     22.99 o 
 -14  10   7       54.42       45.46     21.37 o 
 -12  10   7       32.87        3.28     21.43 o 
 -10  10   7       35.61       36.20     10.64 o 
  -8  10   7       54.46       49.68     14.35 o 
  -6  10   7      105.89      113.25     13.39 o 
  -4  10   7      204.11      158.56     16.90 o 
  -2  10   7       50.47       36.91     16.05 o 
   0  10   7        1.42       -3.93     25.06 o 
   2  10   7       51.71       23.82     32.17 o 
   4  10   7      146.71      134.94     25.72 o 
   6  10   7        0.14       -2.45     14.58 o 
   8  10   7      299.82      330.43     33.77 o 
  10  10   7       21.53       29.06     31.33 o 
  12  10   7        3.76       15.75     43.31 o 
 -17  11   7        6.92       -2.19     28.59 o 
 -15  11   7       13.67       17.86     26.28 o 
 -13  11   7       52.69       24.86     26.47 o 
 -11  11   7        7.67        3.68     23.23 o 
  -9  11   7       43.47       26.89     12.96 o 
  -7  11   7        7.30        9.49     13.49 o 
  -5  11   7       26.53       23.62     14.58 o 
  -3  11   7      110.37       94.00     20.20 o 
  -1  11   7       41.40       19.90     23.11 o 
   1  11   7        0.05       -0.19     18.74 o 
   3  11   7       68.74       37.85     22.76 o 
   5  11   7      119.80       27.89     19.42 o 
   9  11   7      189.17      203.42     62.24 o 
 -14  12   7        3.86        1.20     27.41 o 
 -12  12   7        0.76       15.77     27.28 o 
 -10  12   7       33.97       13.67     23.21 o 
  -8  12   7        7.52       12.00     25.48 o 
  -6  12   7       47.27       -0.53     27.92 o 
  -4  12   7       53.37       27.02     17.94 o 
  -2  12   7       32.42       10.58     20.27 o 
   0  12   7       14.28        1.58     25.71 o 
   2  12   7       22.15       -3.92     30.79 o 
   4  12   7        0.25        7.44     16.28 o 
 -30   0   8       28.70       35.25     39.57 o 
 -28   0   8       10.37       -9.11     36.74 o 
 -26   0   8       38.78       59.40     35.17 o 
 -24   0   8     2146.50     2016.79     57.79 o 
 -22   0   8      804.00      840.44     45.79 o 
 -20   0   8        0.11        7.34     32.87 o 
 -18   0   8      135.36      162.91     27.78 o 
 -16   0   8      678.57      747.32     28.54 o 
 -14   0   8      869.39     1100.86     28.32 o 
 -12   0   8     3006.54     2877.00     41.61 o 
 -10   0   8      760.35      851.81     18.09 o 
  -8   0   8     1122.52      962.78     18.25 o 
  -6   0   8     1617.57     1648.87     14.64 o 
  -4   0   8    21673.73    21753.92    117.59 o 
  -2   0   8     1252.59     1114.10     13.49 o 
   0   0   8       96.10      132.40      8.91 o 
   2   0   8      152.82      194.05      7.42 o 
   4   0   8      466.44      612.83     14.06 o 
   6   0   8      611.08      696.12     15.36 o 
   8   0   8     4240.56     4474.64     46.64 o 
  10   0   8      126.58      103.53     23.76 o 
  12   0   8      113.79       68.97     18.70 o 
  14   0   8      130.64      119.27     20.16 o 
  16   0   8        3.60       24.51     20.98 o 
  18   0   8      268.89      270.13     21.61 o 
  20   0   8      254.75      242.33     22.27 o 
  22   0   8       15.04       23.27     25.51 o 
 -31   1   8       83.55       74.61     33.15 o 
 -29   1   8        4.98       -0.44     26.79 o 
 -27   1   8        0.88        3.25     24.85 o 
 -25   1   8        0.01       10.67     26.23 o 
 -23   1   8      485.00      512.19     29.92 o 
 -21   1   8      147.75      167.15     25.04 o 
 -19   1   8       30.06       22.78     23.86 o 
 -17   1   8       12.48       39.01     17.68 o 
 -15   1   8      426.76      481.47     24.66 o 
 -13   1   8     9523.40    10349.53     63.76 o 
 -11   1   8      824.85      926.34     16.12 o 
  -9   1   8     1726.60     1875.47     15.70 o 
  -7   1   8      405.29      387.43      5.81 o 
  -5   1   8     1438.88     1032.13      9.79 o 
  -3   1   8     8545.68     8810.52     35.85 o 
  -1   1   8     7069.78     7194.88     32.52 o 
   1   1   8     2531.58     2491.29     15.17 o 
   3   1   8      214.96      181.93      6.82 o 
   5   1   8      268.77      244.66      8.01 o 
   7   1   8        0.99       -3.49      6.72 o 
   9   1   8      964.92      987.04     15.67 o 
  11   1   8       73.69       85.02     10.20 o 
  13   1   8      157.36      195.47     14.61 o 
  15   1   8      416.71      439.47     19.29 o 
  17   1   8      203.50      208.15     22.83 o 
  19   1   8       25.62       21.01     15.25 o 
  21   1   8       68.73       58.12     14.97 o 
 -30   2   8       38.95       26.57     30.99 o 
 -28   2   8       89.42      142.27     26.67 o 
 -26   2   8      174.36      221.29     29.27 o 
 -24   2   8        3.51       22.88     23.13 o 
 -22   2   8      181.10      230.36     23.42 o 
 -20   2   8       65.00       18.79     20.75 o 
 -18   2   8        4.86       16.97     20.42 o 
 -16   2   8      135.40      166.54     19.51 o 
 -14   2   8       95.58      109.40     15.03 o 
 -12   2   8      398.41      297.35     15.99 o 
 -10   2   8     1081.47     1265.96     22.45 o 
  -8   2   8      619.10      807.06     14.65 o 
  -6   2   8      238.91      223.32      6.25 o 
  -4   2   8    27722.72    29752.75    204.28 o 
  -2   2   8     3709.32     3944.69     23.33 o 
   0   2   8     4413.58     4567.09     34.04 o 
   2   2   8        0.51        6.40     10.84 o 
   4   2   8     1414.95     1389.59     20.79 o 
   6   2   8     2233.28     2167.96     26.15 o 
   8   2   8        4.85        6.61      5.85 o 
  10   2   8     3036.82     2928.34     29.29 o 
  12   2   8       75.00       84.52     10.62 o 
  14   2   8       97.48       78.62     10.11 o 
  16   2   8       28.47       27.76     11.07 o 
  18   2   8      173.97      199.10     14.94 o 
  20   2   8       12.78        2.23     23.69 o 
 -29   3   8        1.78       -0.38     27.76 o 
 -27   3   8      688.51      774.52     33.17 o 
 -25   3   8      115.24      105.25     24.66 o 
 -23   3   8      109.35      124.63     24.86 o 
 -21   3   8      131.79      126.11     23.06 o 
 -19   3   8      182.19      198.29     25.34 o 
 -17   3   8       71.84       87.41     20.73 o 
 -15   3   8     1488.98     1581.43     26.74 o 
 -13   3   8      178.69      192.27     16.24 o 
 -11   3   8      117.68      114.70     16.66 o 
  -9   3   8       71.57       53.97     12.01 o 
  -7   3   8      479.05      424.38      9.77 o 
  -5   3   8    15145.53    15001.91    102.76 o 
  -3   3   8      414.16      412.65      8.75 o 
  -1   3   8     1734.93     1580.62     12.94 o 
   1   3   8     8397.54     8265.94     54.60 o 
   3   3   8      199.01      230.10     17.48 o 
   5   3   8      801.48      787.04     22.23 o 
   7   3   8      349.26      391.19     22.60 o 
   9   3   8      365.04      320.62     23.75 o 
  11   3   8       28.76       31.41      6.43 o 
  13   3   8      262.86      251.40     11.39 o 
  15   3   8      285.74      307.80     11.70 o 
  17   3   8      311.33      321.40     15.05 o 
  19   3   8      128.00      145.86     26.41 o 
  21   3   8      177.92      238.16     27.76 o 
 -30   4   8      253.53      402.56     38.33 o 
 -28   4   8        0.06        9.01     28.64 o 
 -26   4   8       46.68       40.19     26.26 o 
 -24   4   8        1.91        0.84     24.10 o 
 -22   4   8      114.11       99.33     23.16 o 
 -20   4   8     5575.23     5743.60     58.50 o 
 -18   4   8     1081.85     1119.90     18.38 o 
 -16   4   8      925.88      876.60     13.85 o 
 -14   4   8        2.72        0.64      4.62 o 
 -12   4   8      190.58      225.61     19.42 o 
 -10   4   8      825.45      861.89     18.18 o 
  -8   4   8     3561.61     3579.25     42.18 o 
  -6   4   8      112.39      116.08     12.28 o 
  -4   4   8      573.64      525.52     12.04 o 
  -2   4   8      822.77      761.29     10.67 o 
   0   4   8     3541.07     3530.38     21.05 o 
   2   4   8      589.86      546.88     17.43 o 
   4   4   8      104.13       98.35     18.00 o 
   6   4   8     5004.65     4927.76     65.66 o 
   8   4   8      271.34      251.42     26.58 o 
  10   4   8       41.64       36.35      5.24 o 
  12   4   8      510.36      512.62     36.89 o 
  14   4   8      404.00      441.32     14.83 o 
  16   4   8      339.72      338.48     19.59 o 
  18   4   8       56.01       22.98     27.10 o 
  20   4   8        8.51        8.58     27.96 o 
 -29   5   8      172.58      154.68     62.25 o 
 -27   5   8       72.80       44.76     20.52 o 
 -25   5   8       40.26       36.41     15.70 o 
 -23   5   8      191.38      115.37     34.41 o 
 -21   5   8        0.10       11.77     12.34 o 
 -19   5   8     4308.69     4394.11     61.38 o 
 -17   5   8     2310.12     2292.18     26.79 o 
 -15   5   8      658.69      664.36     33.16 o 
 -13   5   8      128.63      131.81     22.43 o 
 -11   5   8        8.20        8.36     17.20 o 
  -9   5   8     1022.50     1052.54     19.17 o 
  -7   5   8     1838.08     1954.97     16.73 o 
  -5   5   8       30.97       46.07     12.72 o 
  -3   5   8        7.47        7.91      9.63 o 
  -1   5   8     3632.59     3882.14     26.51 o 
   1   5   8     6265.14     6145.85     39.90 o 
   3   5   8     7934.73     8068.56     42.26 o 
   5   5   8     1918.44     1873.62     39.36 o 
   7   5   8      572.83      599.67     32.13 o 
   9   5   8       62.49       54.20      5.51 o 
  11   5   8      452.43      393.49     16.51 o 
  13   5   8      538.75      500.45     27.34 o 
  15   5   8      323.62      305.43     28.69 o 
  17   5   8       14.70        6.13     26.99 o 
  19   5   8        0.80        1.00     28.67 o 
 -28   6   8       72.92       26.17     45.01 o 
 -26   6   8      131.34       49.59     48.36 o 
 -24   6   8      291.03      281.13     26.20 o 
 -22   6   8      337.95      267.65     30.51 o 
 -20   6   8      724.43      740.72     33.29 o 
 -18   6   8      304.23      361.04     23.04 o 
 -16   6   8      242.61      235.32     32.44 o 
 -14   6   8      432.40      506.62     27.21 o 
 -12   6   8       49.72       23.17     15.94 o 
 -10   6   8      124.53      168.06     17.90 o 
  -8   6   8      373.67      357.42      6.74 o 
  -6   6   8       91.67       87.25     11.70 o 
  -4   6   8      157.31      140.15     15.51 o 
  -2   6   8     3268.09     3373.01     27.05 o 
   0   6   8     1639.12     1644.04     18.52 o 
   2   6   8     1969.81     1835.53     22.24 o 
   4   6   8     2335.52     2430.13     20.21 o 
   6   6   8     1350.69     1276.22     16.41 o 
   8   6   8       83.89       98.46      5.64 o 
  10   6   8      104.79       84.83      6.69 o 
  12   6   8       40.17       35.49      8.82 o 
  14   6   8       49.14       69.74     37.68 o 
  16   6   8        0.08        2.98     28.28 o 
  18   6   8       11.53       -7.17     30.43 o 
 -27   7   8       56.49       31.72     40.13 o 
 -25   7   8        8.53       15.10     36.33 o 
 -23   7   8       93.80       84.30     38.28 o 
 -21   7   8      125.60      122.75     27.71 o 
 -19   7   8      184.45      250.08     36.57 o 
 -17   7   8      839.12      911.18     38.05 o 
 -15   7   8      107.38      174.49     22.55 o 
 -13   7   8      565.58      565.61     21.92 o 
 -11   7   8      199.68      207.74     19.59 o 
  -9   7   8       45.08       54.48      6.12 o 
  -7   7   8       11.68        8.11      7.23 o 
  -5   7   8      227.11      226.75     10.98 o 
  -3   7   8      602.66      541.17     19.28 o 
  -1   7   8     1604.07     1657.02     20.26 o 
   1   7   8      688.39      713.19     22.10 o 
   3   7   8     4537.32     4445.58     55.39 o 
   5   7   8     1477.11     1512.96     20.46 o 
   7   7   8      905.86      837.10     24.03 o 
   9   7   8      294.88      272.33     29.20 o 
  11   7   8       26.05       10.21      9.82 o 
  13   7   8        0.02       13.04     27.20 o 
  15   7   8        5.58       43.96     44.26 o 
  17   7   8       11.55       -3.38     31.02 o 
 -24   8   8        6.42       39.13     37.31 o 
 -22   8   8       46.78       42.59     33.70 o 
 -20   8   8       19.40       -0.15     24.58 o 
 -18   8   8        4.94        7.00     25.87 o 
 -16   8   8      866.94     1016.32     40.65 o 
 -14   8   8       15.55       12.43     18.90 o 
 -12   8   8       25.72       16.95     17.52 o 
 -10   8   8      104.03       99.83     17.28 o 
  -8   8   8       42.26       33.50     10.82 o 
  -6   8   8      499.20      549.85     17.95 o 
  -4   8   8     1071.58     1085.18     26.63 o 
  -2   8   8      227.47      235.31     23.09 o 
   0   8   8      278.97      294.12     18.46 o 
   2   8   8      729.39      737.45     19.75 o 
   4   8   8       54.41       40.08     11.40 o 
   6   8   8        3.40       -0.23      9.14 o 
   8   8   8        7.04        8.35     10.59 o 
  10   8   8      215.88      244.32     73.86 o 
  12   8   8       54.62       26.40     28.93 o 
  14   8   8        3.29       16.12     34.24 o 
  16   8   8       39.72        5.72     33.60 o 
 -23   9   8      216.03      382.09     32.20 o 
 -21   9   8       68.09       68.23     32.33 o 
 -19   9   8       13.26       -0.53     25.26 o 
 -17   9   8       38.44       40.84     22.46 o 
 -15   9   8      204.58      224.51     21.87 o 
 -13   9   8        0.03       -3.34     23.09 o 
 -11   9   8        5.76        3.23     19.82 o 
  -9   9   8        1.44        0.37      7.95 o 
  -7   9   8      130.61      102.35     14.74 o 
  -5   9   8       23.05       15.20     11.35 o 
  -3   9   8        9.39       21.02     13.18 o 
  -1   9   8       21.80       24.03     15.49 o 
   1   9   8        3.47       14.01     22.81 o 
   3   9   8        5.72        5.02     11.64 o 
   5   9   8       21.08       40.70     12.58 o 
   7   9   8       65.54       51.48     11.63 o 
   9   9   8       79.67       43.04     29.84 o 
  11   9   8        6.89        3.59     29.92 o 
  13   9   8       23.93       22.83     32.27 o 
 -20  10   8       40.93       47.28     25.21 o 
 -18  10   8       20.71       31.73     23.77 o 
 -16  10   8       12.99       -3.03     23.61 o 
 -14  10   8       35.81       34.84     22.69 o 
 -12  10   8       21.04       22.73     22.15 o 
 -10  10   8       23.46       20.46      8.66 o 
  -8  10   8       17.00       10.55     15.10 o 
  -6  10   8       32.23       22.07     16.69 o 
  -4  10   8      271.73      242.02     15.90 o 
  -2  10   8       57.44       18.56     15.12 o 
   0  10   8       42.15       26.53     26.02 o 
   2  10   8       26.97       18.77     23.32 o 
   4  10   8       11.11        4.13     15.46 o 
   6  10   8      131.46      114.64     29.46 o 
   8  10   8       24.80       35.17     31.25 o 
  10  10   8        4.51       38.47     32.53 o 
 -17  11   8       50.82       46.78     27.37 o 
 -15  11   8       23.29       47.72     27.41 o 
 -13  11   8       49.22       18.50     24.42 o 
 -11  11   8       22.08        8.90     23.12 o 
  -9  11   8        0.23       -4.43     25.93 o 
  -7  11   8        1.98        8.18     13.42 o 
  -5  11   8       11.13        2.08     14.90 o 
  -3  11   8      173.37      211.13     16.73 o 
  -1  11   8        4.53        0.59     20.13 o 
   1  11   8       24.75        7.23     20.03 o 
   3  11   8        1.37       10.79     16.90 o 
   5  11   8       63.97       -3.68     39.18 o 
   7  11   8       36.83        9.22     34.11 o 
 -12  12   8        0.38       10.24     25.23 o 
 -10  12   8       87.33       42.77     24.43 o 
  -8  12   8        4.29        2.01     28.99 o 
  -6  12   8        0.06        4.57     23.69 o 
  -4  12   8       41.73       13.64     16.19 o 
  -2  12   8        2.27       -5.96     25.01 o 
   0  12   8        0.33        2.85     23.91 o 
   2  12   8       22.37       12.25     21.05 o 
   4  12   8       10.06       -1.89     45.68 o 
 -31   1   9       56.46       63.58     33.32 o 
 -29   1   9       81.88       77.34     27.52 o 
 -27   1   9       21.34        3.33     26.79 o 
 -25   1   9        1.01       18.37     23.93 o 
 -23   1   9     1563.21     1488.13     33.43 o 
 -21   1   9      372.89      406.69     23.49 o 
 -19   1   9      462.54      423.47     23.25 o 
 -17   1   9       71.85       92.30     18.06 o 
 -15   1   9     1125.48     1165.38     21.49 o 
 -13   1   9      363.69      486.08     16.93 o 
 -11   1   9      314.40      365.61      8.91 o 
  -9   1   9     1051.15      902.61     10.08 o 
  -7   1   9     2045.96     2092.03     13.15 o 
  -5   1   9     2686.63     2634.96     16.79 o 
  -3   1   9    13188.05    14128.29     60.68 o 
  -1   1   9        8.47        3.68      4.46 o 
   1   1   9      195.96      182.12      5.91 o 
   3   1   9     1425.60     1274.09     18.17 o 
   5   1   9        0.19       -1.23      6.89 o 
   7   1   9      116.90      135.11      7.16 o 
   9   1   9      772.24      779.68     12.19 o 
  11   1   9      398.88      366.94     12.83 o 
  13   1   9       75.94       77.63     10.18 o 
  15   1   9       81.63       60.08     13.82 o 
  17   1   9      105.49       82.27     13.47 o 
  19   1   9       29.10       33.51     13.36 o 
  21   1   9       27.07       14.23     21.56 o 
 -30   2   9       47.12       61.86     29.27 o 
 -28   2   9      103.33       94.16     28.85 o 
 -26   2   9      267.44      170.46     25.89 o 
 -24   2   9       71.29       75.17     26.35 o 
 -22   2   9        9.47       14.33     21.32 o 
 -20   2   9       64.72       41.63     20.84 o 
 -18   2   9      339.01      364.05     20.61 o 
 -16   2   9       78.88       92.10     17.55 o 
 -14   2   9     2008.59     1941.16     24.94 o 
 -12   2   9     3206.07     3085.98     23.55 o 
 -10   2   9     1059.83     1138.73     11.68 o 
  -8   2   9        8.04       24.58      5.66 o 
  -6   2   9     8633.15     9144.99     48.85 o 
  -4   2   9    34905.59    37019.24    236.81 o 
  -2   2   9      298.75      278.14      5.54 o 
   0   2   9      488.62      393.62     15.85 o 
   2   2   9      202.55      164.95     12.15 o 
   4   2   9       66.69       99.93     15.59 o 
   6   2   9      243.33      237.36     17.48 o 
   8   2   9      994.58     1046.44     12.32 o 
  10   2   9      143.76      162.01      9.28 o 
  12   2   9       36.03       41.55      7.75 o 
  14   2   9       17.75       10.55     10.19 o 
  16   2   9       83.99       56.20     15.08 o 
  18   2   9      119.97      124.16     26.04 o 
  20   2   9       10.22       31.11     29.19 o 
 -31   3   9       32.16       13.75     35.37 o 
 -29   3   9      128.84      147.58     30.89 o 
 -27   3   9      157.52      152.26     27.77 o 
 -25   3   9      109.98      100.23     25.51 o 
 -23   3   9      144.92      144.76     27.02 o 
 -21   3   9      251.13      248.78     23.13 o 
 -19   3   9        1.12      -20.82     20.82 o 
 -17   3   9       48.16       35.51     18.45 o 
 -15   3   9     1599.03     1614.41     29.13 o 
 -13   3   9      383.99      391.90     17.44 o 
 -11   3   9     2781.12     2738.64     30.02 o 
  -9   3   9     3339.48     3346.32     28.62 o 
  -7   3   9     1314.88     1422.36     12.74 o 
  -5   3   9     1887.57     2243.84     16.29 o 
  -3   3   9     7549.86     7471.51     41.34 o 
  -1   3   9     1874.59     1927.41     20.79 o 
   1   3   9      417.79      470.10     15.46 o 
   3   3   9      262.77      230.03     15.78 o 
   5   3   9       11.22       -0.03     16.49 o 
   7   3   9        0.26        2.80     19.61 o 
   9   3   9      103.04      132.55     23.07 o 
  11   3   9      322.91      330.95     21.47 o 
  13   3   9      167.72      166.99     11.50 o 
  15   3   9        1.40        1.19      8.31 o 
  17   3   9      158.06      166.87     39.38 o 
  19   3   9       17.59       30.60     25.77 o 
 -30   4   9        6.83        6.78     37.56 o 
 -28   4   9       16.72       11.72     29.92 o 
 -26   4   9       19.32       43.15     28.26 o 
 -24   4   9        1.73       -3.16     24.42 o 
 -22   4   9       14.52       12.62     31.66 o 
 -20   4   9     2167.50     2133.25     35.40 o 
 -18   4   9       20.73       38.84      8.97 o 
 -16   4   9      219.99      279.31     28.98 o 
 -14   4   9      546.75      555.00     36.10 o 
 -12   4   9      317.19      339.41     17.18 o 
 -10   4   9        7.92       26.82     14.83 o 
  -8   4   9     4003.52     4079.95     37.32 o 
  -6   4   9     1528.99     1503.04     17.87 o 
  -4   4   9       54.51       82.46     11.90 o 
  -2   4   9     1260.41     1209.29     13.85 o 
   0   4   9       15.10        8.38      4.61 o 
   2   4   9       35.92       37.04     14.06 o 
   4   4   9     1740.94     1668.78     30.84 o 
   6   4   9        0.41        3.50     19.05 o 
   8   4   9       31.42       42.67     21.70 o 
  10   4   9      114.02      143.56     21.80 o 
  12   4   9        0.14        0.83      8.62 o 
  14   4   9      189.34      170.58     22.68 o 
  16   4   9       84.23      177.28     55.14 o 
  18   4   9       10.52        3.88     29.02 o 
 -29   5   9        0.39        7.15     32.03 o 
 -27   5   9      274.60      289.06     53.45 o 
 -25   5   9       51.88       29.26     20.77 o 
 -23   5   9       30.25        7.97     13.05 o 
 -21   5   9       63.83       47.24     11.33 o 
 -19   5   9    12125.39    12406.89    116.38 o 
 -17   5   9        9.95      -17.19     38.19 o 
 -15   5   9     2520.29     2490.56     60.24 o 
 -13   5   9       46.98       78.74     18.55 o 
 -11   5   9      166.37      207.83     18.76 o 
  -9   5   9      299.89      306.67     15.70 o 
  -7   5   9      990.28     1019.07     25.92 o 
  -5   5   9      145.64      149.57     12.32 o 
  -3   5   9      198.34      177.72     11.31 o 
  -1   5   9      451.71      493.06     10.06 o 
   1   5   9     1951.74     1893.34     14.89 o 
   3   5   9     5733.94     5860.34     48.56 o 
   5   5   9      149.43      133.10     29.69 o 
   7   5   9     1096.40     1138.46     30.83 o 
   9   5   9       14.91       30.20     22.04 o 
  11   5   9      236.50      284.19     25.89 o 
  13   5   9       40.20       63.36     35.11 o 
  15   5   9       30.53       51.25     26.62 o 
  17   5   9       53.52        2.83     28.28 o 
  19   5   9        7.80      -26.42     38.73 o 
 -28   6   9       57.59       19.53     40.13 o 
 -26   6   9       14.28        6.03     35.66 o 
 -24   6   9       48.40       14.32     12.64 o 
 -22   6   9        7.07       -2.97      9.67 o 
 -20   6   9        8.58       12.52     11.15 o 
 -18   6   9      422.63      476.98     31.01 o 
 -16   6   9      422.56      475.86     38.09 o 
 -14   6   9      395.83      407.07     23.15 o 
 -12   6   9      357.64      371.03     17.93 o 
 -10   6   9      389.79      382.39     19.61 o 
  -8   6   9      130.35      141.89     10.54 o 
  -6   6   9      521.74      537.20     20.79 o 
  -4   6   9      401.22      375.16     15.47 o 
  -2   6   9        0.08       -2.05     10.02 o 
   0   6   9      374.59      328.58     17.25 o 
   2   6   9      603.87      542.64      9.54 o 
   4   6   9      897.89      875.45     16.82 o 
   6   6   9       18.29        6.84     25.52 o 
   8   6   9      172.58      211.52     24.99 o 
  10   6   9        0.01        8.90     27.63 o 
  12   6   9      236.47      256.47     28.11 o 
  14   6   9        0.02       19.86     31.16 o 
  16   6   9        2.82       -7.35     28.91 o 
 -27   7   9       38.49       36.08     38.72 o 
 -25   7   9       16.49        9.23     38.91 o 
 -23   7   9       35.46        0.50     32.66 o 
 -21   7   9       59.36       47.34     33.96 o 
 -19   7   9      307.72      302.84     30.66 o 
 -17   7   9       29.38       -4.55     29.58 o 
 -15   7   9      875.98      877.31     23.71 o 
 -13   7   9       87.15       69.15     20.07 o 
 -11   7   9       64.86       77.35     17.96 o 
  -9   7   9      804.27      766.86     20.28 o 
  -7   7   9      401.43      404.98     13.93 o 
  -5   7   9      155.85      181.14     17.09 o 
  -3   7   9      690.07      673.65     17.10 o 
  -1   7   9     6152.60     6144.87     46.69 o 
   1   7   9      303.04      356.59     43.37 o 
   3   7   9     2528.74     2521.00     37.75 o 
   5   7   9      120.96       96.66      7.35 o 
   7   7   9       14.67        7.81      4.65 o 
   9   7   9      213.20      311.45     52.53 o 
  11   7   9        5.92        1.75     26.41 o 
  13   7   9       18.11        2.55     31.74 o 
  15   7   9       54.06       36.15     46.66 o 
 -24   8   9      115.37       92.30     46.43 o 
 -22   8   9      198.27      124.75     69.52 o 
 -20   8   9       99.28       85.17     41.37 o 
 -18   8   9      187.48      123.13     25.41 o 
 -16   8   9       88.61       91.80     20.65 o 
 -14   8   9     1417.79     1403.43     26.34 o 
 -12   8   9       16.92       12.94     18.77 o 
 -10   8   9       21.04       25.12     17.82 o 
  -8   8   9       54.43       40.26      7.10 o 
  -6   8   9        2.03       -4.40      9.89 o 
  -4   8   9      637.22      668.80     28.86 o 
  -2   8   9       29.39       39.53     16.04 o 
   0   8   9     1435.83     1504.56     25.24 o 
   2   8   9       87.65       71.21     20.92 o 
   4   8   9       97.62       89.14     10.66 o 
   6   8   9      395.32      394.07     17.54 o 
   8   8   9        9.98       13.25     26.86 o 
  10   8   9      222.85      290.69     40.93 o 
  12   8   9        0.01       12.16     29.03 o 
  14   8   9        4.73       -8.94     31.29 o 
 -23   9   9       40.24       66.12     32.35 o 
 -21   9   9      464.50      680.30     45.70 o 
 -19   9   9       35.94        7.80     24.99 o 
 -17   9   9      102.07       64.66     26.53 o 
 -15   9   9      199.25      207.49     40.13 o 
 -13   9   9      244.35      286.59     26.99 o 
 -11   9   9      140.86      136.65     20.69 o 
  -9   9   9        0.22       -1.14      6.94 o 
  -7   9   9      253.93      271.31     14.38 o 
  -5   9   9      311.26      349.05     15.78 o 
  -3   9   9       74.96       80.51     26.95 o 
  -1   9   9       46.93       45.10     26.09 o 
   1   9   9       63.11       57.78     20.54 o 
   3   9   9       19.73       13.45     13.77 o 
   5   9   9      240.70      244.86     13.69 o 
   7   9   9       15.50       26.72     32.68 o 
   9   9   9      290.45      449.93     70.85 o 
  11   9   9        0.72      -29.36     30.98 o 
  13   9   9        7.20       -3.45     36.97 o 
 -20  10   9        1.90        6.70     26.51 o 
 -18  10   9        1.69       -7.67     25.22 o 
 -16  10   9       15.56       20.44     23.55 o 
 -14  10   9      100.32       86.62     35.79 o 
 -12  10   9      128.90      100.32     38.22 o 
 -10  10   9      416.89      481.67     24.08 o 
  -8  10   9       33.33       34.84     10.30 o 
  -6  10   9       30.76       32.60     11.74 o 
  -4  10   9       29.71       24.26     19.64 o 
  -2  10   9        4.48       -7.29     13.73 o 
   0  10   9       35.12       16.97     24.40 o 
   2  10   9       13.38      -10.81     23.19 o 
   4  10   9       43.80       17.21     15.82 o 
   6  10   9       25.96       -0.92     31.14 o 
   8  10   9        4.96      -12.22     39.77 o 
  10  10   9        9.57       -8.28     40.26 o 
 -17  11   9        7.24       29.71     26.17 o 
 -15  11   9        8.06       10.01     25.65 o 
 -13  11   9        2.82       -5.73     23.72 o 
 -11  11   9        0.05       -8.63     22.79 o 
  -9  11   9       15.92       -8.46     24.04 o 
  -7  11   9       26.49        7.51     25.19 o 
  -5  11   9        3.53        3.71     13.72 o 
  -3  11   9        0.05       -1.37     15.64 o 
  -1  11   9       55.57        7.81     18.82 o 
   1  11   9        0.14        3.32     26.04 o 
   3  11   9       12.61        6.35     20.32 o 
   5  11   9       20.22        5.18     39.87 o 
   7  11   9       29.82       40.10     50.00 o 
 -12  12   9       14.92        6.02     25.62 o 
 -10  12   9       22.22        6.29     22.97 o 
  -8  12   9       10.90        1.63     27.86 o 
  -6  12   9        0.89        1.20     23.24 o 
  -4  12   9        1.51        1.87     22.05 o 
  -2  12   9       47.72        0.09     21.56 o 
   0  12   9        1.99        8.46     20.91 o 
   2  12   9       20.18       -0.63     25.56 o 
 -32   0  10       42.48       34.10     48.19 o 
 -30   0  10        0.09       -9.75     52.93 o 
 -28   0  10       29.29       37.20     37.58 o 
 -26   0  10      828.50      785.50     42.17 o 
 -24   0  10      371.34      293.54     35.22 o 
 -22   0  10      499.56      356.60     37.03 o 
 -20   0  10      158.37      188.94     30.05 o 
 -18   0  10     1595.78     1446.88     37.26 o 
 -16   0  10      419.90      318.18     28.77 o 
 -14   0  10    11532.58    12034.77     82.50 o 
 -12   0  10      266.62      214.12     13.03 o 
 -10   0  10     2513.91     2242.15     23.35 o 
  -8   0  10     1871.90     1825.64     16.97 o 
  -6   0  10     1159.17     1277.94     15.18 o 
  -4   0  10    12336.43    12434.73     97.16 o 
  -2   0  10      107.53      117.22      8.48 o 
   0   0  10     5239.06     5402.49     55.52 o 
   2   0  10      166.60      210.85     24.04 o 
   4   0  10      123.42       94.14     12.44 o 
   6   0  10     1801.19     1761.00     25.82 o 
   8   0  10      156.97      192.50     22.13 o 
  10   0  10      309.09      309.40     16.67 o 
  12   0  10      132.42      158.80     14.24 o 
  14   0  10        0.46       -7.66     17.94 o 
  16   0  10       88.13      101.90     17.01 o 
  18   0  10      298.25      344.98     20.52 o 
 -31   1  10       37.31       63.97     36.07 o 
 -29   1  10        3.27       12.61     32.25 o 
 -27   1  10       78.25      103.09     26.20 o 
 -25   1  10      421.21      457.65     27.91 o 
 -23   1  10      209.77      248.40     23.39 o 
 -21   1  10      613.39      501.37     24.12 o 
 -19   1  10       79.14       77.17     22.10 o 
 -17   1  10      749.05      749.43     26.15 o 
 -15   1  10       42.53       24.83     16.51 o 
 -13   1  10     2408.01     2492.80     20.95 o 
 -11   1  10      696.71      614.69     11.75 o 
  -9   1  10       37.64       41.82      7.70 o 
  -7   1  10       62.45       78.45      6.48 o 
  -5   1  10     1304.05     1250.33     16.76 o 
  -3   1  10     2569.69     2709.78     17.86 o 
  -1   1  10      931.21      793.74     12.56 o 
   1   1  10     5330.39     5403.15     45.86 o 
   3   1  10      892.45      850.07     13.55 o 
   5   1  10       16.21        9.82      9.17 o 
   7   1  10      179.47      148.25      9.47 o 
   9   1  10      381.53      430.19     12.62 o 
  11   1  10        5.54        0.02      8.98 o 
  13   1  10      243.25      205.72     12.01 o 
  15   1  10       36.96       34.49     11.15 o 
  17   1  10      206.69      173.03     15.33 o 
  19   1  10       82.05       83.02     29.37 o 
 -30   2  10        3.56       18.51     34.70 o 
 -28   2  10       17.14        6.61     29.68 o 
 -26   2  10        0.01        4.72     25.48 o 
 -24   2  10      114.55      104.90     24.20 o 
 -22   2  10       45.95       52.29     21.82 o 
 -20   2  10        1.37       23.17     30.00 o 
 -18   2  10       12.72       24.12     19.37 o 
 -16   2  10      964.43     1028.51     22.74 o 
 -14   2  10     1310.66     1355.75     16.10 o 
 -12   2  10      596.54      601.74     11.14 o 
 -10   2  10      124.87      119.80      7.86 o 
  -8   2  10     3506.84     3493.60     22.55 o 
  -6   2  10       35.37       17.24      7.51 o 
  -4   2  10     7362.44     7592.43     40.61 o 
  -2   2  10     3019.72     3064.35     28.02 o 
   0   2  10      489.36      530.28     18.90 o 
   2   2  10      929.32      846.36     19.78 o 
   4   2  10      173.82      170.24     15.58 o 
   6   2  10      292.80      317.13     18.79 o 
   8   2  10      137.13      150.56      8.64 o 
  10   2  10      213.34      238.49     10.15 o 
  12   2  10      139.39      148.21     12.87 o 
  14   2  10      130.10      150.24     10.15 o 
  16   2  10       29.00       18.24     12.33 o 
  18   2  10        7.53       -5.56     21.57 o 
 -31   3  10       18.75       54.21     35.91 o 
 -29   3  10       14.62        5.15     32.41 o 
 -27   3  10       70.82       96.26     31.78 o 
 -25   3  10       11.02        7.10     26.46 o 
 -23   3  10        0.90       -2.89     25.86 o 
 -21   3  10      509.64      457.24     24.37 o 
 -19   3  10       22.43       16.19     20.53 o 
 -17   3  10     1170.24     1201.65     25.56 o 
 -15   3  10      224.68      231.35     12.00 o 
 -13   3  10     2060.42     2229.07     26.67 o 
 -11   3  10      315.89      293.73     15.65 o 
  -9   3  10     1198.40     1261.08     23.82 o 
  -7   3  10      330.41      258.64      6.77 o 
  -5   3  10        0.02        0.10      5.81 o 
  -3   3  10     1186.45     1187.53     16.82 o 
  -1   3  10      292.03      255.58     15.37 o 
   1   3  10      332.67      328.06     15.55 o 
   3   3  10      144.76      140.42     16.08 o 
   5   3  10     1716.48     1739.04     30.26 o 
   7   3  10      937.75      977.18     26.71 o 
   9   3  10      377.75      419.35     21.28 o 
  11   3  10       62.79       45.31     21.84 o 
  13   3  10        0.42       -8.38      9.10 o 
  15   3  10      205.61      189.23     23.51 o 
  17   3  10       13.64        6.44     25.44 o 
  19   3  10        7.94       24.47     25.42 o 
 -30   4  10       60.73       66.98     40.26 o 
 -28   4  10       22.72       21.37     32.93 o 
 -26   4  10        0.21      -15.78     29.57 o 
 -24   4  10      428.92      528.25     34.67 o 
 -22   4  10      709.42      745.31     30.16 o 
 -20   4  10        0.68       -6.91     27.37 o 
 -18   4  10     4816.13     4760.54     63.57 o 
 -16   4  10       30.15       31.92     28.36 o 
 -14   4  10     1445.41     1463.43     25.17 o 
 -12   4  10      491.82      440.88     19.31 o 
 -10   4  10       65.99       56.63     16.52 o 
  -8   4  10     1860.41     1830.67     14.82 o 
  -6   4  10        0.83       -3.57      5.98 o 
  -4   4  10     1157.01     1119.32     15.47 o 
  -2   4  10       15.03       12.45      7.26 o 
   0   4  10        6.60       11.20     13.47 o 
   2   4  10       46.26       16.70     14.75 o 
   4   4  10     1844.70     1789.98     58.61 o 
   6   4  10       97.46      111.99     20.19 o 
   8   4  10      113.24      137.86     23.21 o 
  10   4  10      428.82      410.37     36.33 o 
  12   4  10      857.11      955.47     37.84 o 
  14   4  10      156.69      137.70     27.18 o 
  16   4  10       90.90       45.83     40.96 o 
  18   4  10       53.03       47.79     36.14 o 
 -29   5  10      155.48       88.23     56.61 o 
 -27   5  10       38.99       -7.28     28.28 o 
 -25   5  10        8.01        1.82     13.87 o 
 -23   5  10       75.06       70.05     15.97 o 
 -21   5  10       92.82      104.59      8.87 o 
 -19   5  10     3861.38     3878.05     53.64 o 
 -17   5  10       59.21       36.54     28.69 o 
 -15   5  10     2404.40     2323.60     33.60 o 
 -13   5  10      786.98      817.38     24.05 o 
 -11   5  10       38.62       39.55     16.91 o 
  -9   5  10      729.54      760.11     18.03 o 
  -7   5  10      239.87      276.07      7.82 o 
  -5   5  10     2536.99     2524.29     22.58 o 
  -3   5  10      489.13      431.74     12.29 o 
  -1   5  10      758.76      734.90     14.73 o 
   1   5  10       13.72       17.66     16.50 o 
   3   5  10      953.19      957.55     34.64 o 
   5   5  10        1.54       14.94     23.65 o 
   7   5  10       45.21       41.96     23.51 o 
   9   5  10      678.18      647.11     27.69 o 
  11   5  10       25.53       38.57     28.54 o 
  13   5  10      624.75      668.92     30.49 o 
  15   5  10      129.58      128.42     31.15 o 
  17   5  10       88.72       26.58     35.52 o 
 -28   6  10       69.70       42.66     40.56 o 
 -26   6  10      101.77       53.12     50.77 o 
 -24   6  10       95.91       56.00     47.19 o 
 -22   6  10      114.39       95.21     29.14 o 
 -20   6  10     1361.04     1452.12     64.04 o 
 -18   6  10      177.68      171.46     31.71 o 
 -16   6  10     2482.02     2484.45     35.32 o 
 -14   6  10      506.76      549.12     25.19 o 
 -12   6  10      202.14      282.08     21.20 o 
 -10   6  10       96.16      121.71     18.07 o 
  -8   6  10      274.18      295.69      5.90 o 
  -6   6  10      314.30      341.17     15.37 o 
  -4   6  10      313.51      374.46     13.86 o 
  -2   6  10       36.47       31.15      9.88 o 
   0   6  10      690.71      680.98     21.81 o 
   2   6  10      239.41      253.46      6.26 o 
   4   6  10      845.48      892.32     35.11 o 
   6   6  10      539.55      510.94     26.51 o 
   8   6  10       68.25       62.10     24.42 o 
  10   6  10      202.60      209.08     26.76 o 
  12   6  10        0.01       13.70     26.38 o 
  14   6  10       11.17       33.92     32.38 o 
  16   6  10       82.39       45.07     34.52 o 
 -27   7  10       43.27       40.73     43.11 o 
 -25   7  10        0.61       27.79     38.32 o 
 -23   7  10       38.46       37.18     35.84 o 
 -21   7  10        2.02      -12.18     32.40 o 
 -19   7  10      460.53      511.26     38.93 o 
 -17   7  10        1.87        8.56     22.54 o 
 -15   7  10     1753.52     1774.53     31.17 o 
 -13   7  10       97.59      110.23     18.83 o 
 -11   7  10       34.60       24.85     17.53 o 
  -9   7  10      302.74      266.53     16.75 o 
  -7   7  10      581.17      540.12     21.10 o 
  -5   7  10       77.83       77.25     16.59 o 
  -3   7  10      339.85      335.44     22.05 o 
  -1   7  10      263.39      244.92     15.03 o 
   1   7  10     1087.61     1073.83     20.05 o 
   3   7  10      129.67      113.67      9.17 o 
   5   7  10       12.73       15.40     30.41 o 
   7   7  10      235.28      265.05     32.37 o 
   9   7  10        3.97       -2.75     37.22 o 
  11   7  10       33.25       41.21     43.64 o 
  13   7  10       47.71       87.18     70.91 o 
  15   7  10       58.32       -3.11     39.96 o 
 -24   8  10       17.38       29.25     40.65 o 
 -22   8  10       13.77       13.35     35.90 o 
 -20   8  10       63.34       40.17     22.65 o 
 -18   8  10      356.87      346.18     23.21 o 
 -16   8  10      256.68      327.63     22.13 o 
 -14   8  10      411.53      453.45     23.22 o 
 -12   8  10        0.39        4.88     18.62 o 
 -10   8  10      812.81      872.83     21.31 o 
  -8   8  10       86.13       77.06      9.43 o 
  -6   8  10       12.56       13.47     12.74 o 
  -4   8  10        0.03       -3.65     14.09 o 
  -2   8  10        0.28       10.18     14.87 o 
   0   8  10     1364.29     1408.85     24.53 o 
   2   8  10       18.78       11.74     10.27 o 
   4   8  10       52.56       36.49      9.74 o 
   6   8  10        9.41       -7.75     44.77 o 
   8   8  10        2.76       -3.13     27.65 o 
  10   8  10      216.95      247.89     77.96 o 
  12   8  10       57.33      117.00     41.37 o 
 -23   9  10      129.10      132.55     31.96 o 
 -21   9  10       57.11       43.10     27.48 o 
 -19   9  10       31.48       29.99     23.18 o 
 -17   9  10        3.04        7.05     23.72 o 
 -15   9  10        9.02        6.57     24.23 o 
 -13   9  10       78.70       58.85     20.43 o 
 -11   9  10       69.16       94.29     19.04 o 
  -9   9  10      253.58      257.97     20.17 o 
  -7   9  10      352.82      348.67     19.78 o 
  -5   9  10       16.09       22.14     11.31 o 
  -3   9  10      775.89      740.82     34.55 o 
  -1   9  10        2.07      -12.52     22.13 o 
   1   9  10      120.19      137.28     19.26 o 
   3   9  10       37.03       29.12     10.45 o 
   5   9  10      161.65      196.17     34.11 o 
   7   9  10       30.34      -44.80     44.80 o 
   9   9  10       89.67      113.99     35.93 o 
  11   9  10       15.34       11.68     32.95 o 
 -20  10  10       22.37        8.84     25.63 o 
 -18  10  10        7.64       49.23     24.35 o 
 -16  10  10        9.38       27.56     22.67 o 
 -14  10  10        0.02       15.19     21.76 o 
 -12  10  10      315.07      349.84     24.40 o 
 -10  10  10        4.57        1.72     21.73 o 
  -8  10  10        1.98        4.15      8.62 o 
  -6  10  10        0.09        4.26     15.67 o 
  -4  10  10       30.52       28.29     17.29 o 
  -2  10  10       15.36      -15.38     25.56 o 
   0  10  10        2.21       14.55     22.35 o 
   2  10  10        7.65        2.18     14.52 o 
   4  10  10       64.27       48.19     25.84 o 
   6  10  10        0.02       -8.22     53.10 o 
   8  10  10       12.31       -2.47     33.22 o 
 -17  11  10       33.99       11.70     25.24 o 
 -15  11  10       34.94       29.26     27.32 o 
 -13  11  10        8.83        5.54     22.33 o 
 -11  11  10       10.83       18.62     21.35 o 
  -9  11  10        0.07       -2.62     22.32 o 
  -7  11  10        6.47        0.88     22.58 o 
  -5  11  10        8.68        5.41     13.58 o 
  -3  11  10       20.94        7.27     17.71 o 
  -1  11  10       18.04        9.55     18.68 o 
   1  11  10        0.66      -14.65     25.24 o 
   3  11  10        2.19        0.87     53.38 o 
   5  11  10        7.05        5.75     46.64 o 
 -12  12  10        3.62        1.81     25.25 o 
 -10  12  10        4.20        3.91     23.73 o 
  -8  12  10       29.61       49.68     29.72 o 
  -6  12  10       42.18       46.82     27.10 o 
  -4  12  10      128.92      183.11     82.99 o 
  -2  12  10       20.01       -8.42     31.14 o 
   0  12  10       15.07        0.00     24.76 o 
 -31   1  11       15.81       19.65     31.63 o 
 -29   1  11      197.66      215.66     34.43 o 
 -27   1  11        0.17        7.92     28.55 o 
 -25   1  11       14.52       23.87     24.52 o 
 -23   1  11      243.09      212.44     25.06 o 
 -21   1  11      274.56      225.82     25.16 o 
 -19   1  11      114.63      117.38     23.66 o 
 -17   1  11        0.86       14.50     17.39 o 
 -15   1  11      717.95      736.29     13.06 o 
 -13   1  11     1967.46     1861.39     17.25 o 
 -11   1  11      428.13      438.16     11.58 o 
  -9   1  11     2041.91     2200.06     21.03 o 
  -7   1  11     3127.33     2969.92     17.75 o 
  -5   1  11     3774.46     3675.14     22.30 o 
  -3   1  11    15942.02    16282.23     91.02 o 
  -1   1  11      627.84      566.44     16.48 o 
   1   1  11      374.30      380.21      8.21 o 
   3   1  11      706.87      780.29     10.03 o 
   5   1  11      973.68      903.25     18.24 o 
   7   1  11      753.78      787.15     13.60 o 
   9   1  11       30.07       24.75      6.42 o 
  11   1  11      350.82      309.79     10.29 o 
  13   1  11       11.41       16.58      9.99 o 
  15   1  11        0.18        0.32     13.31 o 
  17   1  11        4.87       20.08     21.77 o 
  19   1  11       25.76       17.64     25.41 o 
 -32   2  11       72.84       80.31     34.44 o 
 -30   2  11        6.48       -6.88     32.56 o 
 -28   2  11      319.41      330.98     32.69 o 
 -26   2  11      177.27      156.73     34.31 o 
 -24   2  11        0.00        8.80     26.90 o 
 -22   2  11       61.95       56.70     26.13 o 
 -20   2  11       49.42       33.57     20.67 o 
 -18   2  11       68.34       74.71     19.11 o 
 -16   2  11       82.06       81.80     13.84 o 
 -14   2  11      275.12      223.89      9.62 o 
 -12   2  11     2089.39     2125.80     17.00 o 
 -10   2  11     1953.58     1932.59     23.59 o 
  -8   2  11       59.82       52.64      6.34 o 
  -6   2  11       40.62       23.16      6.83 o 
  -4   2  11     1924.45     1894.82     14.40 o 
  -2   2  11     1858.38     1793.02     13.24 o 
   0   2  11     1109.00     1099.54     27.08 o 
   2   2  11      388.30      370.21     16.35 o 
   4   2  11      490.40      560.02     18.88 o 
   6   2  11       14.68       14.01     15.13 o 
   8   2  11       67.26       51.57     19.55 o 
  10   2  11      182.96      192.16      5.01 o 
  12   2  11      163.91      190.46     10.78 o 
  14   2  11       80.45       45.92     11.90 o 
  16   2  11      160.49      165.03     25.45 o 
  18   2  11       35.18       51.50     25.77 o 
 -31   3  11       20.54       28.30     34.34 o 
 -29   3  11       33.82       39.19     33.44 o 
 -27   3  11       93.92       86.32     32.82 o 
 -25   3  11      259.10      250.75     33.62 o 
 -23   3  11       81.59       85.57     25.11 o 
 -21   3  11       67.01       94.87     21.87 o 
 -19   3  11       21.68       34.70     20.65 o 
 -17   3  11      492.07      445.53     14.43 o 
 -15   3  11      376.19      379.70      9.94 o 
 -13   3  11      346.76      324.62     17.68 o 
 -11   3  11     1123.57     1108.06     18.66 o 
  -9   3  11     1496.92     1355.77     14.22 o 
  -7   3  11       93.64       95.50      7.45 o 
  -5   3  11      722.29      772.40     11.22 o 
  -3   3  11       23.68       23.34      5.00 o 
  -1   3  11     1515.32     1620.23     26.57 o 
   1   3  11      201.74      193.63     16.78 o 
   3   3  11     3446.47     3304.56     36.86 o 
   5   3  11      560.42      543.98     27.88 o 
   7   3  11        0.03        4.14     21.79 o 
   9   3  11       69.78       87.82     20.60 o 
  11   3  11      524.79      513.96     31.66 o 
  13   3  11       29.44       22.55     21.54 o 
  15   3  11      112.22      136.36     23.39 o 
  17   3  11       14.95       27.79     23.85 o 
 -30   4  11      281.82      322.28     41.12 o 
 -28   4  11      125.27      188.80     34.07 o 
 -26   4  11        5.32       12.99     26.13 o 
 -24   4  11      253.03      283.61     28.68 o 
 -22   4  11      287.79      349.26     24.78 o 
 -20   4  11      526.86      515.65     19.08 o 
 -18   4  11      935.51      958.06     33.10 o 
 -16   4  11      105.50      106.93     23.75 o 
 -14   4  11        5.20       -2.27     17.72 o 
 -12   4  11       51.98       31.68     15.88 o 
 -10   4  11        1.61       -3.68     13.89 o 
  -8   4  11      827.88      961.68     11.87 o 
  -6   4  11        0.02        6.93      6.75 o 
  -4   4  11      500.93      429.92     11.94 o 
  -2   4  11       51.63       48.06      5.43 o 
   0   4  11     1912.37     2102.45     40.73 o 
   2   4  11     4087.65     3711.84     46.67 o 
   4   4  11      719.95      708.30     23.89 o 
   6   4  11     1539.46     1432.26     29.36 o 
   8   4  11       14.99        9.45     20.52 o 
  10   4  11       15.97       41.26     22.37 o 
  12   4  11      304.29      322.07     34.03 o 
  14   4  11        1.85       28.95     24.17 o 
  16   4  11       25.13       38.30     26.30 o 
 -29   5  11       64.95       56.24     40.66 o 
 -27   5  11       28.72        0.99     46.14 o 
 -25   5  11      356.38      382.79     31.57 o 
 -23   5  11       28.10       33.35     11.84 o 
 -21   5  11      283.81      345.52     31.68 o 
 -19   5  11      405.13      446.31     31.21 o 
 -17   5  11      503.05      455.29     24.56 o 
 -15   5  11     1057.21     1072.93     27.59 o 
 -13   5  11      610.85      612.00     24.90 o 
 -11   5  11       32.99       42.14     16.17 o 
  -9   5  11     1165.95     1235.73     19.85 o 
  -7   5  11      393.71      421.94     10.78 o 
  -5   5  11       83.03       84.37     12.74 o 
  -3   5  11       81.29       87.43      8.80 o 
  -1   5  11     3675.51     3411.46     31.97 o 
   1   5  11     2450.79     2314.77     32.41 o 
   3   5  11     5005.21     4737.90     51.30 o 
   5   5  11      363.26      311.62     30.77 o 
   7   5  11     1531.14     1599.01     33.47 o 
   9   5  11      258.94      294.42     28.06 o 
  11   5  11       75.15       61.25     25.17 o 
  13   5  11      144.37      173.99     29.22 o 
  15   5  11       60.56       29.84     36.23 o 
 -28   6  11       10.18        6.54     43.27 o 
 -26   6  11       98.12       39.51     36.68 o 
 -24   6  11      208.11      272.83     92.40 o 
 -22   6  11        1.80       -4.53     30.42 o 
 -20   6  11      279.99      337.69     35.05 o 
 -18   6  11     1636.68     1622.17     32.15 o 
 -16   6  11      142.00      184.26     27.63 o 
 -14   6  11        1.63       -3.63     21.44 o 
 -12   6  11     1165.31     1122.03     21.91 o 
 -10   6  11        1.30        0.38     16.03 o 
  -8   6  11      309.34      288.67     10.91 o 
  -6   6  11       18.68        3.40     12.86 o 
  -4   6  11      764.36      707.82     14.61 o 
  -2   6  11      372.85      408.45     13.67 o 
   0   6  11      453.92      355.04     17.04 o 
   2   6  11       80.09       80.34     19.27 o 
   4   6  11        2.33        6.09     22.97 o 
   6   6  11      482.46      523.16     27.06 o 
   8   6  11        2.16      -14.05     24.53 o 
  10   6  11      306.12      347.65     33.04 o 
  12   6  11       18.33       10.36     29.04 o 
  14   6  11       16.07       34.89     30.97 o 
 -27   7  11       48.53       19.62     43.90 o 
 -25   7  11        2.94        1.33     35.29 o 
 -23   7  11       29.62        9.07     32.73 o 
 -21   7  11       19.97       14.09     30.11 o 
 -19   7  11      245.84      267.33     33.84 o 
 -17   7  11      557.57      604.90     31.65 o 
 -15   7  11     1828.69     2053.78     36.99 o 
 -13   7  11       18.36       28.50     18.68 o 
 -11   7  11      208.96      218.64     18.54 o 
  -9   7  11      113.80       95.80     16.60 o 
  -7   7  11      796.74      929.82     23.92 o 
  -5   7  11        3.43        6.12     13.46 o 
  -3   7  11       38.24       38.00     10.80 o 
  -1   7  11      496.30      467.60     16.14 o 
   1   7  11     1661.29     1546.12     23.56 o 
   3   7  11      125.53      179.82     29.39 o 
   5   7  11       50.32       52.52     25.17 o 
   7   7  11      455.91      434.64     34.33 o 
   9   7  11        3.24      -19.80     33.48 o 
  11   7  11       12.80        9.39     30.79 o 
  13   7  11        0.17      -17.84     41.37 o 
 -24   8  11       17.72       -0.26     39.35 o 
 -22   8  11       57.97       37.57     28.96 o 
 -20   8  11       75.40       71.10     25.95 o 
 -18   8  11       60.49       63.92     21.97 o 
 -16   8  11      271.81      262.32     21.96 o 
 -14   8  11        0.79       -0.48     22.56 o 
 -12   8  11      268.63      308.84     19.65 o 
 -10   8  11       68.11       66.67     17.01 o 
  -8   8  11      197.00      174.78     10.01 o 
  -6   8  11      151.74      136.24     10.92 o 
  -4   8  11        1.55       16.03     15.72 o 
  -2   8  11      284.55      357.13     15.23 o 
   0   8  11       41.90       44.08     14.71 o 
   2   8  11       94.50       82.03      9.88 o 
   4   8  11      262.20      250.11    164.42 o 
   6   8  11       44.48       42.26     27.55 o 
   8   8  11      269.85      156.28    107.95 o 
  10   8  11      103.58       93.28     45.97 o 
  12   8  11        0.85      -13.06     32.07 o 
 -23   9  11       57.43       42.68     27.60 o 
 -21   9  11        0.93        7.40     27.95 o 
 -19   9  11        0.09       10.85     22.87 o 
 -17   9  11       97.55       64.42     29.48 o 
 -15   9  11      155.28      219.40     23.96 o 
 -13   9  11      114.58      123.47     24.71 o 
 -11   9  11      113.85       82.00     21.40 o 
  -9   9  11       77.68       54.09     18.84 o 
  -7   9  11       76.01       65.24      9.83 o 
  -5   9  11        5.67        8.82     12.63 o 
  -3   9  11      474.83      489.38     24.32 o 
  -1   9  11       27.85       24.80     22.06 o 
   1   9  11        5.69        4.04     10.95 o 
   3   9  11        0.00      -11.02     25.59 o 
   5   9  11        8.47        2.45     72.42 o 
   7   9  11       10.26       10.21     34.23 o 
   9   9  11       76.18      113.88     78.60 o 
 -20  10  11        0.08        8.57     30.20 o 
 -18  10  11        7.62       -1.76     27.96 o 
 -16  10  11        6.87       -2.52     23.06 o 
 -14  10  11      124.27      108.50     22.65 o 
 -12  10  11      205.51      301.19     27.80 o 
 -10  10  11        9.73        4.80     20.39 o 
  -8  10  11       19.90       23.17     23.10 o 
  -6  10  11      114.57       95.58     20.81 o 
  -4  10  11        9.79        7.10     12.59 o 
  -2  10  11      283.57      282.81     45.53 o 
   0  10  11      173.38      188.21    113.08 o 
   2  10  11       15.74        4.36     32.67 o 
   4  10  11       34.93       28.84     29.00 o 
   6  10  11       20.54       20.16     42.55 o 
   8  10  11       96.82       85.47     35.62 o 
 -17  11  11       55.95       46.82     25.49 o 
 -15  11  11       96.83       82.16     32.54 o 
 -13  11  11        3.71        4.50     25.10 o 
 -11  11  11       80.10       74.74     24.12 o 
  -9  11  11        9.81        0.05     20.21 o 
  -7  11  11       15.38       -9.94     22.62 o 
  -5  11  11        0.04       10.00     19.45 o 
  -3  11  11        1.41       -6.13     16.59 o 
  -1  11  11       25.10       -5.04     26.42 o 
   1  11  11        5.45       -0.48     47.96 o 
   3  11  11       31.29       -0.75     41.83 o 
 -10  12  11        0.10        7.25     22.60 o 
  -8  12  11        1.48       -9.27     23.85 o 
  -6  12  11        2.02        4.07     29.62 o 
  -4  12  11      124.83       63.39     52.92 o 
 -32   0  12       38.24      121.81     44.91 o 
 -30   0  12      141.11      109.41     40.86 o 
 -28   0  12      480.21      423.51     46.82 o 
 -26   0  12       99.95      130.58     35.59 o 
 -24   0  12        0.71      -13.85     52.78 o 
 -22   0  12        1.80      -12.63     39.58 o 
 -20   0  12     1701.53     1667.48     65.78 o 
 -18   0  12       20.23       48.44     15.97 o 
 -16   0  12     3841.75     3894.68     39.33 o 
 -14   0  12      763.33      776.22     22.38 o 
 -12   0  12     3113.82     3157.03     30.88 o 
 -10   0  12     1796.50     1583.53     22.05 o 
  -8   0  12     1608.90     1693.55     18.15 o 
  -6   0  12    10946.38    11516.34    104.69 o 
  -4   0  12        5.74       14.28      9.51 o 
  -2   0  12    33384.28    34834.68    219.70 o 
   0   0  12     4877.70     4983.43     38.81 o 
   2   0  12      125.97       89.15     14.36 o 
   4   0  12      896.69      936.04     22.87 o 
   6   0  12       11.05       26.74     10.23 o 
   8   0  12       43.36       49.64     11.52 o 
  10   0  12        3.69        1.62     10.86 o 
  12   0  12       97.98      165.90     36.25 o 
  14   0  12      249.59      253.52     17.31 o 
  16   0  12      166.52      219.65     56.68 o 
  18   0  12       24.56       38.05     58.40 o 
 -31   1  12       58.97       27.07     31.78 o 
 -29   1  12        2.69        4.46     28.01 o 
 -27   1  12      382.40      417.29     29.92 o 
 -25   1  12      341.66      289.22     33.97 o 
 -23   1  12      175.22      132.99     25.33 o 
 -21   1  12       57.36       55.34     22.52 o 
 -19   1  12      584.87      600.81     25.29 o 
 -17   1  12      161.27      133.02     10.80 o 
 -15   1  12     1659.71     1627.02     17.75 o 
 -13   1  12       65.07       60.72      8.61 o 
 -11   1  12      828.20      868.83     11.91 o 
  -9   1  12      396.50      377.91      8.74 o 
  -7   1  12      891.43      978.27     12.40 o 
  -5   1  12     1065.12     1102.13     12.21 o 
  -3   1  12     2884.33     2852.39     18.88 o 
  -1   1  12      272.69      260.07      7.35 o 
   1   1  12       16.90       27.63      5.80 o 
   3   1  12      162.69      181.47      6.20 o 
   5   1  12      557.03      562.02     11.06 o 
   7   1  12       19.57       29.38      7.54 o 
   9   1  12      784.97      785.22     19.94 o 
  11   1  12       39.69       43.04      9.93 o 
  13   1  12       43.53       58.94      9.47 o 
  15   1  12       93.64      109.70     21.87 o 
  17   1  12        2.44       -6.05     25.98 o 
 -32   2  12        4.52      -25.12     39.69 o 
 -30   2  12       23.58       41.08     29.26 o 
 -28   2  12       24.89       24.66     28.60 o 
 -26   2  12      373.23      379.30     27.54 o 
 -24   2  12       23.02       11.16     28.44 o 
 -22   2  12      807.46      787.91     30.84 o 
 -20   2  12        0.01      -13.31     20.42 o 
 -18   2  12      729.56      724.91     16.18 o 
 -16   2  12      693.41      721.65     13.06 o 
 -14   2  12      254.39      345.11     10.61 o 
 -12   2  12      249.65      289.15     10.52 o 
 -10   2  12     1772.74     1684.97     16.09 o 
  -8   2  12     1555.97     1558.50     18.29 o 
  -6   2  12     2555.29     2772.67     17.49 o 
  -4   2  12     2126.16     2200.12     17.57 o 
  -2   2  12      531.72      561.34      7.77 o 
   0   2  12      343.86      388.09     18.12 o 
   2   2  12      371.05      373.49     34.06 o 
   4   2  12      330.02      299.38     16.37 o 
   6   2  12       53.14       40.23     15.33 o 
   8   2  12      137.72      134.04     18.08 o 
  10   2  12       30.84       31.44     18.31 o 
  12   2  12        3.43        7.36      9.85 o 
  14   2  12       36.13       34.73     23.10 o 
  16   2  12      170.41      196.02     25.98 o 
 -31   3  12       29.27       20.54     33.42 o 
 -29   3  12        0.07       -6.91     28.99 o 
 -27   3  12       79.09       47.45     27.08 o 
 -25   3  12       13.06        6.72     24.54 o 
 -23   3  12      520.64      560.41     28.36 o 
 -21   3  12      246.12      229.82     25.41 o 
 -19   3  12     1176.08     1095.37     17.43 o 
 -17   3  12       96.19       80.17      6.08 o 
 -15   3  12     1815.92     1677.91     34.47 o 
 -13   3  12      276.74      278.88     18.19 o 
 -11   3  12      133.49      141.64     13.44 o 
  -9   3  12     1621.64     1599.81     16.16 o 
  -7   3  12     2774.08     2752.41     19.09 o 
  -5   3  12       87.15      114.92      8.57 o 
  -3   3  12      466.89      510.00     10.95 o 
  -1   3  12     2267.43     2205.75     33.16 o 
   1   3  12       96.52       40.05     52.06 o 
   3   3  12      238.15      223.84     19.78 o 
   5   3  12     1462.14     1493.63     29.24 o 
   7   3  12      103.44      118.42     18.36 o 
   9   3  12       32.37       64.71     23.55 o 
  11   3  12       99.01       84.06     20.93 o 
  13   3  12       37.15       14.16     21.88 o 
  15   3  12      270.77      307.38     40.98 o 
  17   3  12        1.83        3.83     33.17 o 
 -30   4  12      135.22      178.42     32.85 o 
 -28   4  12        8.80       32.40     35.82 o 
 -26   4  12       14.71       31.31     26.80 o 
 -24   4  12      275.19      284.68     56.49 o 
 -22   4  12      230.81      266.64     24.33 o 
 -20   4  12      518.62      498.24     14.89 o 
 -18   4  12      405.51      446.70     27.99 o 
 -16   4  12      506.95      532.28     23.31 o 
 -14   4  12       95.22      100.58     19.11 o 
 -12   4  12     3371.51     3446.92     36.04 o 
 -10   4  12      507.61      542.52     16.84 o 
  -8   4  12      317.54      369.49      8.40 o 
  -6   4  12      780.80      767.84     10.88 o 
  -4   4  12      336.67      332.35      8.57 o 
  -2   4  12        0.82        6.81     19.18 o 
   0   4  12      109.94       66.58     21.75 o 
   2   4  12      728.25      679.41     24.62 o 
   4   4  12      343.61      329.02     21.89 o 
   6   4  12        1.66       -0.13     29.72 o 
   8   4  12       67.82       85.40     21.28 o 
  10   4  12      649.23      753.57     35.47 o 
  12   4  12       14.77       19.77     25.69 o 
  14   4  12       55.22       72.84     25.00 o 
  16   4  12       13.29        3.38     26.04 o 
 -29   5  12        1.11      -16.28     42.42 o 
 -27   5  12       66.04       39.90     41.01 o 
 -25   5  12        0.82       -2.08     33.47 o 
 -23   5  12       89.57       44.95     40.19 o 
 -21   5  12        8.61        8.59     28.47 o 
 -19   5  12     1336.89     1472.35     33.15 o 
 -17   5  12        3.21       11.03     23.39 o 
 -15   5  12      105.61      102.02     20.32 o 
 -13   5  12     1625.74     1484.66     30.30 o 
 -11   5  12       57.28      103.04     15.52 o 
  -9   5  12      396.35      421.79     15.53 o 
  -7   5  12     1686.59     1653.71     17.55 o 
  -5   5  12      290.63      292.57     10.75 o 
  -3   5  12       15.26       20.78      5.96 o 
  -1   5  12      315.36      318.10     24.60 o 
   1   5  12       91.07       79.94     22.32 o 
   3   5  12     1180.90     1128.27     28.16 o 
   5   5  12       28.43       53.91     26.91 o 
   7   5  12      242.21      257.52     24.34 o 
   9   5  12      230.67      290.95     29.84 o 
  11   5  12      139.06      148.89     34.36 o 
  13   5  12      116.04       82.30     29.46 o 
  15   5  12        9.57        7.11     28.26 o 
 -28   6  12       16.72       26.28     44.79 o 
 -26   6  12      223.95      252.95     90.16 o 
 -24   6  12        3.03      -24.85     32.83 o 
 -22   6  12        3.90       -2.80     30.44 o 
 -20   6  12       11.54       21.31     23.91 o 
 -18   6  12      957.00      972.20     29.93 o 
 -16   6  12      174.66      208.44     21.87 o 
 -14   6  12      468.15      505.61     19.25 o 
 -12   6  12      105.21      103.33     16.03 o 
 -10   6  12      216.69      233.88     15.78 o 
  -8   6  12      210.26      189.98      8.49 o 
  -6   6  12       39.71       35.92     12.18 o 
  -4   6  12      375.48      393.58     14.93 o 
  -2   6  12     1008.52      952.59     20.54 o 
   0   6  12      179.44      167.28     23.21 o 
   2   6  12     1716.25     1666.86     33.28 o 
   4   6  12      534.84      539.41     26.96 o 
   6   6  12       29.24        2.44     23.82 o 
   8   6  12        0.81       -4.91     24.87 o 
  10   6  12       15.65       42.19     32.15 o 
  12   6  12        0.00       -0.73     29.67 o 
  14   6  12        0.24        0.85     34.83 o 
 -27   7  12        0.47       -6.57     43.77 o 
 -25   7  12       20.32       23.51     36.11 o 
 -23   7  12       22.11       -0.68     27.45 o 
 -21   7  12       75.91       52.72     29.68 o 
 -19   7  12       89.52       62.85     27.02 o 
 -17   7  12      870.27     1033.54     26.52 o 
 -15   7  12       22.23       31.63     18.63 o 
 -13   7  12      524.64      548.25     21.23 o 
 -11   7  12      312.64      338.03     17.74 o 
  -9   7  12     1727.60     1688.35     23.44 o 
  -7   7  12       35.13       32.19     14.15 o 
  -5   7  12      350.73      318.01     15.99 o 
  -3   7  12      360.23      332.93     14.74 o 
  -1   7  12      385.80      395.24     15.76 o 
   1   7  12      153.98      102.75     25.81 o 
   3   7  12      111.35       92.48     25.40 o 
   5   7  12      294.10      308.50     37.67 o 
   7   7  12        1.54       13.76     28.83 o 
   9   7  12       40.67        7.23     38.72 o 
  11   7  12        0.03       12.11     29.44 o 
  13   7  12       45.77       34.59     31.71 o 
 -24   8  12       26.34       18.60     31.34 o 
 -22   8  12       20.69       -4.58     28.90 o 
 -20   8  12        7.12       35.09     22.90 o 
 -18   8  12      178.35      206.22     38.28 o 
 -16   8  12       67.03       72.07     21.12 o 
 -14   8  12      114.08      150.44     23.23 o 
 -12   8  12      683.39      700.75     22.60 o 
 -10   8  12       52.52       28.03     18.10 o 
  -8   8  12     1279.37     1225.94     37.46 o 
  -6   8  12      185.97      156.73     16.75 o 
  -4   8  12       32.31       37.50     12.74 o 
  -2   8  12      595.76      627.90     23.76 o 
   0   8  12      239.80      215.18     35.07 o 
   2   8  12       84.72       27.81     25.04 o 
   4   8  12       18.26       -2.29     27.43 o 
   6   8  12       79.98       46.05     42.12 o 
   8   8  12       29.80       44.82     29.93 o 
  10   8  12        0.18       -4.68     31.50 o 
 -23   9  12       15.97        7.80     28.80 o 
 -21   9  12       38.30       28.45     25.70 o 
 -19   9  12        7.76       18.87     26.74 o 
 -17   9  12       38.33       16.19     22.65 o 
 -15   9  12       83.20       79.90     22.94 o 
 -13   9  12       69.04       54.20     21.56 o 
 -11   9  12       58.51       43.39     20.93 o 
  -9   9  12       35.04       23.47     16.88 o 
  -7   9  12       17.87       20.33      8.90 o 
  -5   9  12       82.00       53.82     25.34 o 
  -3   9  12        0.26        5.46     14.48 o 
  -1   9  12        2.51       17.98     15.61 o 
   1   9  12        0.04        8.41     28.17 o 
   3   9  12        5.28        1.32     33.23 o 
   5   9  12      102.67       93.16     42.00 o 
   7   9  12       22.27       10.09     51.09 o 
   9   9  12       22.83        8.33     38.46 o 
 -20  10  12       53.24       33.22     31.68 o 
 -18  10  12       11.85        2.76     26.13 o 
 -16  10  12        4.57        3.28     24.60 o 
 -14  10  12       37.50       21.47     21.88 o 
 -12  10  12       40.43       33.00     22.63 o 
 -10  10  12      107.66       80.22     29.22 o 
  -8  10  12       18.35       -1.22     25.67 o 
  -6  10  12       78.15       72.23     19.33 o 
  -4  10  12       48.87       24.22     12.63 o 
  -2  10  12        4.16       10.73     23.63 o 
   0  10  12        8.48        1.04     76.04 o 
   2  10  12        1.19       -4.14     42.77 o 
   4  10  12       27.56       -8.11     52.55 o 
   6  10  12       27.44       35.86     38.38 o 
 -15  11  12       17.97       16.25     26.31 o 
 -13  11  12       54.97       30.72     24.06 o 
 -11  11  12        4.35        8.58     22.90 o 
  -9  11  12       45.51       22.63     23.33 o 
  -7  11  12        3.08       -2.44     21.50 o 
  -5  11  12       38.38       22.87     19.08 o 
  -3  11  12        0.75        3.13     24.73 o 
  -1  11  12       10.70       -0.02     51.91 o 
   1  11  12       23.62        0.32     52.73 o 
 -31   1  13        2.73       18.79     31.60 o 
 -29   1  13       35.96       39.72     28.39 o 
 -27   1  13       20.98       15.90     26.33 o 
 -25   1  13     1012.66      895.25     30.23 o 
 -23   1  13      357.98      327.18     24.42 o 
 -21   1  13      810.95      686.47     25.97 o 
 -19   1  13       54.18       45.73     11.63 o 
 -17   1  13       13.72       18.16     12.40 o 
 -15   1  13     1947.51     2059.93     20.78 o 
 -13   1  13        0.73       -8.45      8.45 o 
 -11   1  13      787.85      757.49     11.56 o 
  -9   1  13      503.71      517.85      8.68 o 
  -7   1  13      573.62      558.15      9.64 o 
  -5   1  13     2923.44     2857.01     20.98 o 
  -3   1  13     3528.42     3646.10     22.28 o 
  -1   1  13     1162.72     1070.98     11.71 o 
   1   1  13      104.94       95.88      5.89 o 
   3   1  13     1193.70     1210.85     11.94 o 
   5   1  13      186.90      186.83     16.93 o 
   7   1  13      249.07      214.25     14.37 o 
   9   1  13      170.17      178.51     12.63 o 
  11   1  13        2.24        5.26      6.02 o 
  13   1  13        0.27        5.47     15.02 o 
  15   1  13       24.35       41.42     31.98 o 
 -32   2  13        0.14       14.73     31.48 o 
 -30   2  13       14.71       21.53     35.07 o 
 -28   2  13       31.06       43.64     27.69 o 
 -26   2  13       67.95       65.93     26.32 o 
 -24   2  13      236.83      243.40     26.50 o 
 -22   2  13      270.17      268.15     24.93 o 
 -20   2  13      125.82       96.61     11.25 o 
 -18   2  13       16.00       10.93      9.50 o 
 -16   2  13       13.22        8.17     10.43 o 
 -14   2  13        0.10        0.88      7.24 o 
 -12   2  13      263.11      257.82      9.03 o 
 -10   2  13     1918.82     1932.02     17.88 o 
  -8   2  13      155.33      133.94      8.21 o 
  -6   2  13       31.60       25.80      7.74 o 
  -4   2  13       15.95       22.72      8.92 o 
  -2   2  13     1114.24     1083.05     10.96 o 
   0   2  13      595.11      605.24     20.75 o 
   2   2  13        1.72       -8.96     23.05 o 
   4   2  13       53.22       53.83     22.28 o 
   6   2  13        0.43       -7.33     19.54 o 
   8   2  13      109.32       90.98     17.10 o 
  10   2  13      223.16      223.77     20.92 o 
  12   2  13       11.76       17.70     18.01 o 
  14   2  13      124.55      163.86     24.08 o 
  16   2  13       23.03       19.75     29.68 o 
 -31   3  13        5.46        3.30     31.29 o 
 -29   3  13        1.80       14.87     30.11 o 
 -27   3  13       82.44       80.14     27.10 o 
 -25   3  13       17.73       -0.83     24.89 o 
 -23   3  13      321.13      277.35     18.96 o 
 -21   3  13      753.15      796.09     18.79 o 
 -19   3  13      991.81      854.28     16.41 o 
 -17   3  13     4248.50     4230.61     29.38 o 
 -15   3  13     4985.39     4905.62     47.21 o 
 -13   3  13     1259.97     1118.91     22.28 o 
 -11   3  13      497.04      562.37     16.98 o 
  -9   3  13      231.60      283.98      9.05 o 
  -7   3  13      152.66      148.83      7.98 o 
  -5   3  13       88.37      125.41      8.01 o 
  -3   3  13       69.86       58.72      6.39 o 
  -1   3  13     1748.62     1702.58     58.22 o 
   1   3  13     2684.10     2756.29     43.76 o 
   3   3  13      728.32      745.70     38.04 o 
   5   3  13     2472.96     2488.68     40.26 o 
   7   3  13      452.51      504.03     22.35 o 
   9   3  13       64.55       64.85     21.89 o 
  11   3  13      259.40      322.23     26.79 o 
  13   3  13       90.96       70.44     34.98 o 
  15   3  13        0.00        1.63     35.63 o 
 -30   4  13        0.84       -5.99     33.59 o 
 -28   4  13       26.51       22.62     28.21 o 
 -26   4  13       61.00       58.43     31.83 o 
 -24   4  13       43.92       37.49     13.03 o 
 -22   4  13        4.11        3.48      3.90 o 
 -20   4  13       54.95       47.80     22.46 o 
 -18   4  13     3062.80     3082.01     38.25 o 
 -16   4  13        1.48        7.66     19.21 o 
 -14   4  13     1614.54     1641.44     25.91 o 
 -12   4  13      546.67      583.76     19.50 o 
 -10   4  13      212.07      192.23      8.10 o 
  -8   4  13      522.88      542.15      9.59 o 
  -6   4  13       36.55       32.35      8.15 o 
  -4   4  13       61.17       59.69      7.44 o 
  -2   4  13       34.23       30.91     18.38 o 
   0   4  13      202.61      232.96     25.36 o 
   2   4  13      850.51      969.91     37.70 o 
   4   4  13      252.68      225.45     20.75 o 
   6   4  13      614.09      618.77     24.76 o 
   8   4  13       89.66      102.95     26.57 o 
  10   4  13      440.52      484.73     46.03 o 
  12   4  13        5.19        7.66     25.58 o 
  14   4  13      138.55      129.98     26.07 o 
 -29   5  13       53.68       50.90     40.58 o 
 -27   5  13       10.05       19.89     35.74 o 
 -25   5  13       17.08       22.09     36.69 o 
 -23   5  13       30.02       14.01     35.58 o 
 -21   5  13      364.17      334.78     25.16 o 
 -19   5  13     1757.97     1813.17     34.89 o 
 -17   5  13       93.62       82.77     20.56 o 
 -15   5  13       18.14       11.45     18.38 o 
 -13   5  13       82.07      114.99     17.77 o 
 -11   5  13      256.29      284.57     15.29 o 
  -9   5  13      160.76      187.17     12.94 o 
  -7   5  13      615.99      655.25     13.81 o 
  -5   5  13      772.73      782.59     15.40 o 
  -3   5  13      282.02      272.26     10.53 o 
  -1   5  13       61.09       97.81     23.54 o 
   1   5  13      259.56      251.27     28.80 o 
   3   5  13      488.12      541.86     24.37 o 
   5   5  13       15.09       20.61     25.19 o 
   7   5  13        0.00       -7.19     22.55 o 
   9   5  13       14.43       27.96     28.23 o 
  11   5  13       93.00       81.51     31.30 o 
  13   5  13        7.59       15.04     26.51 o 
 -28   6  13       79.49       38.66     39.35 o 
 -26   6  13       82.25       29.38     36.71 o 
 -24   6  13       21.23        6.80     29.15 o 
 -22   6  13        2.62       10.45     27.13 o 
 -20   6  13       42.32       66.17     25.95 o 
 -18   6  13      370.88      389.80     23.94 o 
 -16   6  13        4.69        6.48     19.02 o 
 -14   6  13       62.88       78.14     16.58 o 
 -12   6  13      170.36      162.33     16.10 o 
 -10   6  13      768.30      762.68     18.62 o 
  -8   6  13       55.78       56.96      8.42 o 
  -6   6  13      277.33      270.07     13.92 o 
  -4   6  13      193.17      186.39      9.79 o 
  -2   6  13      186.20      168.51      7.71 o 
   0   6  13      385.18      414.01     36.98 o 
   2   6  13        7.86       11.13     36.04 o 
   4   6  13      453.25      427.77     26.71 o 
   6   6  13       79.19       98.08     25.87 o 
   8   6  13       17.82       28.75     27.49 o 
  10   6  13        7.47       30.97     42.40 o 
  12   6  13       21.02        4.26     28.59 o 
 -27   7  13      155.62       42.31     40.63 o 
 -25   7  13       87.44       59.19     32.96 o 
 -23   7  13      128.74       96.40     46.21 o 
 -21   7  13      159.19       80.01     44.45 o 
 -19   7  13        9.88       14.44     23.84 o 
 -17   7  13        0.79        2.54     22.58 o 
 -15   7  13       68.41       85.25     21.48 o 
 -13   7  13      266.42      303.46     19.98 o 
 -11   7  13      114.33       86.82     15.82 o 
  -9   7  13       36.97       52.35     14.24 o 
  -7   7  13       92.36       76.52     13.44 o 
  -5   7  13      659.95      680.49     16.20 o 
  -3   7  13       51.61       90.62     11.97 o 
  -1   7  13       12.91        8.92      3.37 o 
   1   7  13     1261.97     1300.00     34.73 o 
   3   7  13       11.37       22.43     29.53 o 
   5   7  13      145.52      104.69     36.54 o 
   7   7  13      124.35       84.97     43.56 o 
   9   7  13        4.17      -13.91     28.98 o 
  11   7  13       40.20       13.77     54.41 o 
 -24   8  13        3.02       -0.46     33.84 o 
 -22   8  13        1.63       -8.08     24.76 o 
 -20   8  13       92.82       92.29     35.52 o 
 -18   8  13      441.51      440.54     27.64 o 
 -16   8  13       49.63       43.92     22.05 o 
 -14   8  13      759.59      886.55     27.62 o 
 -12   8  13       48.76       65.33     18.83 o 
 -10   8  13        9.85        5.10     16.29 o 
  -8   8  13       31.36       31.55      9.26 o 
  -6   8  13      111.09       91.37     20.64 o 
  -4   8  13       47.02       42.75     13.65 o 
  -2   8  13      195.57      170.04     40.35 o 
   0   8  13        0.13        6.66     27.08 o 
   2   8  13        0.85       -0.70     27.59 o 
   4   8  13       73.94       45.34     29.08 o 
   6   8  13       46.54       49.68     38.94 o 
   8   8  13       29.29      -15.93     31.08 o 
  10   8  13       70.50       86.65     47.09 o 
 -23   9  13        1.54      -15.21     31.06 o 
 -21   9  13        0.69      -15.88     25.55 o 
 -19   9  13       97.36       52.55     25.89 o 
 -17   9  13      760.72      793.36     30.41 o 
 -15   9  13       42.97        8.49     21.29 o 
 -13   9  13      389.77      449.89     22.19 o 
 -11   9  13       42.99       28.69     19.35 o 
  -9   9  13       80.91       84.72     23.15 o 
  -7   9  13      145.28      154.70     26.84 o 
  -5   9  13       63.31       42.74     17.77 o 
  -3   9  13       32.81       22.17     18.48 o 
  -1   9  13       29.72       14.81     32.66 o 
   1   9  13        7.31       -8.26     40.15 o 
   3   9  13        2.17       10.90     39.21 o 
   5   9  13        3.09       11.52     31.38 o 
   7   9  13        7.31      -20.15     43.25 o 
 -20  10  13       71.57       62.86     26.60 o 
 -18  10  13        0.03       -6.25     29.81 o 
 -16  10  13       28.55       26.66     24.71 o 
 -14  10  13       25.96        8.10     22.76 o 
 -12  10  13        3.26       -1.76     21.03 o 
 -10  10  13      130.15       87.87     38.19 o 
  -8  10  13      157.80      235.84     51.35 o 
  -6  10  13        4.71        2.77     19.60 o 
  -4  10  13      125.57       37.93     32.23 o 
  -2  10  13      191.66      166.06    123.02 o 
   0  10  13        0.78       -0.54     50.93 o 
   2  10  13       35.45       14.08     37.58 o 
   4  10  13       20.76       50.52     86.41 o 
 -15  11  13        1.35        2.27     26.21 o 
 -13  11  13      159.16       54.97     47.40 o 
 -11  11  13      107.63       78.85     29.07 o 
  -9  11  13        0.58       17.37     20.07 o 
  -7  11  13       87.53       81.25     24.71 o 
  -5  11  13        6.02       10.29     17.95 o 
  -3  11  13      180.23        4.05     44.32 o 
  -1  11  13        8.95        1.43     82.89 o 
 -32   0  14        1.27      -14.82     58.51 o 
 -30   0  14       52.00       66.39     41.63 o 
 -28   0  14        7.88       15.65     38.31 o 
 -26   0  14        0.81       23.26     36.47 o 
 -24   0  14      757.49      736.07     53.39 o 
 -22   0  14        2.55       15.72     18.57 o 
 -20   0  14     2198.73     2141.88     33.98 o 
 -18   0  14       10.07       23.57     15.27 o 
 -16   0  14     1077.15      995.89     22.67 o 
 -14   0  14     3189.84     3322.94     36.80 o 
 -12   0  14     1454.84     1436.50     21.79 o 
 -10   0  14       11.41       21.84      9.69 o 
  -8   0  14     1710.89     1659.03     25.05 o 
  -6   0  14     2971.72     2880.40     38.52 o 
  -4   0  14     3459.09     3669.40     36.67 o 
  -2   0  14       35.69       23.73     10.01 o 
   0   0  14       45.61       34.11     10.40 o 
   2   0  14     1833.00     1873.38     31.02 o 
   4   0  14      916.69      821.04     21.50 o 
   6   0  14      656.77      735.65     43.89 o 
   8   0  14      933.62      934.54     42.73 o 
  10   0  14        7.10       16.72     28.08 o 
  12   0  14      130.00      175.33     80.08 o 
  14   0  14        2.02      -37.92     82.96 o 
 -31   1  14        0.48       14.96     30.22 o 
 -29   1  14       54.84       78.83     32.31 o 
 -27   1  14      573.21      496.73     29.62 o 
 -25   1  14      790.39      757.29     36.36 o 
 -23   1  14      755.86      661.90     19.29 o 
 -21   1  14      536.94      454.74     15.48 o 
 -19   1  14      597.49      551.15     16.19 o 
 -17   1  14      141.94      167.55     11.79 o 
 -15   1  14       36.78       43.04      9.60 o 
 -13   1  14      409.01      492.92     11.05 o 
 -11   1  14      406.71      398.61      9.51 o 
  -9   1  14      284.25      312.59     11.00 o 
  -7   1  14       28.46       24.73      9.12 o 
  -5   1  14      750.41      611.64     10.72 o 
  -3   1  14      983.03      959.67     12.17 o 
  -1   1  14      561.69      494.26     10.00 o 
   1   1  14        4.73       -0.79      4.72 o 
   3   1  14        1.59        3.82      5.27 o 
   5   1  14        6.69        3.95      3.27 o 
   7   1  14      760.67      798.91     23.69 o 
   9   1  14       21.71       15.52      7.59 o 
  11   1  14      203.52      216.05     15.25 o 
  13   1  14        5.49        1.61     25.92 o 
  15   1  14        0.53       -1.93     40.27 o 
 -32   2  14       17.66       18.71     32.07 o 
 -30   2  14       25.00       -1.51     31.02 o 
 -28   2  14       38.77       13.56     32.28 o 
 -26   2  14       40.25       31.49     26.43 o 
 -24   2  14     1981.08     1926.27     35.91 o 
 -22   2  14      288.28      293.02     16.37 o 
 -20   2  14      315.98      318.87     12.31 o 
 -18   2  14        2.12        3.24      9.44 o 
 -16   2  14      404.61      447.92     11.16 o 
 -14   2  14       62.43       93.45     11.37 o 
 -12   2  14      396.76      451.33     20.61 o 
 -10   2  14      484.19      484.68     12.21 o 
  -8   2  14      171.17      171.19     10.24 o 
  -6   2  14      277.63      266.75      9.56 o 
  -4   2  14      732.86      741.09     14.09 o 
  -2   2  14      321.98      331.14      8.07 o 
   0   2  14      434.95      368.54     21.81 o 
   2   2  14      270.42      313.33     21.81 o 
   4   2  14      554.34      560.05     44.43 o 
   6   2  14        3.76       -7.96     16.96 o 
   8   2  14      134.11      177.43     21.02 o 
  10   2  14       93.20      106.96     18.52 o 
  12   2  14        6.36        5.49     21.05 o 
  14   2  14       13.31        7.40     27.57 o 
 -31   3  14       95.68       84.70     32.40 o 
 -29   3  14       25.47        7.95     28.79 o 
 -27   3  14        1.58       -0.53     28.13 o 
 -25   3  14       29.05       31.21     13.06 o 
 -23   3  14      579.21      580.16     24.25 o 
 -21   3  14     2147.16     2040.27     25.37 o 
 -19   3  14       13.44       12.04      6.12 o 
 -17   3  14     4440.69     4284.71     32.41 o 
 -15   3  14      146.53      116.28     19.53 o 
 -13   3  14       13.51        2.95     14.81 o 
 -11   3  14        4.86        6.71      7.54 o 
  -9   3  14       12.77       16.18      7.27 o 
  -7   3  14      180.54      231.87      9.25 o 
  -5   3  14       30.23       32.76      5.95 o 
  -3   3  14       17.16       28.32      4.25 o 
  -1   3  14        0.68        9.04     15.61 o 
   1   3  14      812.61      778.69     28.12 o 
   3   3  14     1216.71     1168.05     33.60 o 
   5   3  14     1114.20     1214.76     51.85 o 
   7   3  14      438.47      409.10     27.93 o 
   9   3  14       37.25       37.80     19.90 o 
  11   3  14       41.66       54.94     21.17 o 
  13   3  14      107.30      126.88     26.45 o 
 -30   4  14       16.51        2.34     32.32 o 
 -28   4  14       64.23       50.62     28.96 o 
 -26   4  14      125.15       58.13     30.52 o 
 -24   4  14       54.65       40.81     11.21 o 
 -22   4  14       13.13       10.00     24.82 o 
 -20   4  14      358.97      402.45     24.01 o 
 -18   4  14     3952.69     4007.96     62.74 o 
 -16   4  14       65.87       51.67     20.63 o 
 -14   4  14      358.59      320.48     22.72 o 
 -12   4  14       33.62       49.73     15.62 o 
 -10   4  14       68.58       64.25      6.77 o 
  -8   4  14      549.84      641.47     12.02 o 
  -6   4  14        0.00       -4.72      8.90 o 
  -4   4  14       90.14       96.42      9.93 o 
  -2   4  14      361.58      320.74     21.32 o 
   0   4  14      371.93      359.90     27.01 o 
   2   4  14        4.87       -8.79     25.50 o 
   4   4  14      494.37      542.38     25.26 o 
   6   4  14        3.59       15.29     22.29 o 
   8   4  14       91.67       95.76     24.15 o 
  10   4  14       34.50       43.46     23.36 o 
  12   4  14       91.50       84.44     29.96 o 
  14   4  14        1.59      -14.49     27.20 o 
 -29   5  14       39.11       41.25     39.25 o 
 -27   5  14       40.63       28.94     36.68 o 
 -25   5  14        7.48       15.11     26.08 o 
 -23   5  14       36.65       29.31     28.49 o 
 -21   5  14       64.95       65.45     26.55 o 
 -19   5  14      313.15      332.63     28.25 o 
 -17   5  14       68.88       59.53     23.77 o 
 -15   5  14      454.76      426.06     22.08 o 
 -13   5  14      261.84      224.93     19.64 o 
 -11   5  14        8.62        9.94     14.18 o 
  -9   5  14      492.47      452.69     11.77 o 
  -7   5  14        7.43        4.15      7.91 o 
  -5   5  14      115.65      127.90      7.93 o 
  -3   5  14      163.51      171.09     43.43 o 
  -1   5  14      132.31      125.94     22.18 o 
   1   5  14      995.99     1060.39     35.65 o 
   3   5  14      449.95      467.62     39.07 o 
   5   5  14        0.23       17.05     22.31 o 
   7   5  14       22.39       26.22     32.61 o 
   9   5  14       11.64        8.72     26.97 o 
  11   5  14       15.76       -4.80     26.09 o 
  13   5  14       60.36       69.23     37.79 o 
 -28   6  14       29.35        4.11     31.16 o 
 -26   6  14      125.78       97.50     48.70 o 
 -24   6  14       21.98        6.32     26.76 o 
 -22   6  14        2.08        5.48     26.50 o 
 -20   6  14      214.45      190.47     44.75 o 
 -18   6  14       27.10       54.98     21.41 o 
 -16   6  14       22.71       21.96     21.28 o 
 -14   6  14       23.81       31.75     20.36 o 
 -12   6  14      339.64      299.17     16.85 o 
 -10   6  14        1.22       -0.41     13.85 o 
  -8   6  14      110.76       88.78      8.16 o 
  -6   6  14       79.25       84.40      8.74 o 
  -4   6  14       12.79       31.69      8.60 o 
  -2   6  14       50.08       47.31     25.94 o 
   0   6  14        5.53       16.30     23.58 o 
   2   6  14      504.90      483.05     41.13 o 
   4   6  14      249.27      260.26     35.29 o 
   6   6  14        7.08       14.51     29.06 o 
   8   6  14       38.24       42.38     26.74 o 
  10   6  14       25.90       12.86     27.75 o 
  12   6  14      165.13      121.86     66.32 o 
 -27   7  14        3.51       10.97     32.03 o 
 -25   7  14      104.53       81.67     45.78 o 
 -23   7  14      122.95       55.35     31.01 o 
 -21   7  14       32.28       21.98     30.98 o 
 -19   7  14        2.66       -7.33     25.45 o 
 -17   7  14      277.16      276.92     22.06 o 
 -15   7  14      326.64      363.63     20.22 o 
 -13   7  14      124.66       98.36     18.34 o 
 -11   7  14       51.78       58.55     15.32 o 
  -9   7  14       83.07       66.08      4.10 o 
  -7   7  14       27.56       27.65     10.73 o 
  -5   7  14      531.86      510.50     13.84 o 
  -3   7  14        6.53       10.88     11.07 o 
  -1   7  14      118.59      146.77     29.66 o 
   1   7  14       52.27       54.04     53.30 o 
   3   7  14        9.38        4.88     34.35 o 
   5   7  14      325.78      289.07     32.31 o 
   7   7  14      127.19      170.13     39.60 o 
   9   7  14        8.17       16.09     29.98 o 
 -24   8  14       29.49       22.06     36.55 o 
 -22   8  14      210.00      196.27     64.46 o 
 -20   8  14       13.37        9.74     23.35 o 
 -18   8  14      111.67       86.14     25.60 o 
 -16   8  14       33.30       43.06     20.89 o 
 -14   8  14      931.55     1047.93     26.71 o 
 -12   8  14       49.34       44.52     17.72 o 
 -10   8  14        0.04      -13.46     17.17 o 
  -8   8  14        0.00        0.10      5.64 o 
  -6   8  14      123.85      107.60     35.85 o 
  -4   8  14       15.87       10.79     13.80 o 
  -2   8  14       33.41        5.33      5.53 o 
   0   8  14       85.26       50.72     43.11 o 
   2   8  14       40.56       11.13     36.78 o 
   4   8  14        7.26       -1.08     38.69 o 
   6   8  14        4.86       -3.65     34.26 o 
   8   8  14        0.01       13.31     53.59 o 
 -23   9  14       18.97        1.10     31.79 o 
 -21   9  14        1.20       -6.61     25.60 o 
 -19   9  14       36.74       21.26     27.78 o 
 -17   9  14      543.02      628.62     27.79 o 
 -15   9  14       93.58       63.17     25.09 o 
 -13   9  14      244.79      323.80     22.34 o 
 -11   9  14       17.04        7.48     20.57 o 
  -9   9  14        2.86        4.58     18.34 o 
  -7   9  14       73.55       45.80     13.37 o 
  -5   9  14       83.10       87.97     31.85 o 
  -3   9  14       14.11        0.67     35.82 o 
  -1   9  14        0.71      -14.55     30.05 o 
   1   9  14      182.65       72.47     59.19 o 
   3   9  14        9.67       22.42     41.67 o 
   5   9  14       37.99       45.31     43.05 o 
 -18  10  14       18.55        6.14     26.25 o 
 -16  10  14      125.07       67.44     27.56 o 
 -14  10  14        0.16      -11.76     24.39 o 
 -12  10  14       16.02       14.84     20.03 o 
 -10  10  14        0.07       -5.87     18.60 o 
  -8  10  14       25.31       28.58     18.14 o 
  -6  10  14        2.38        8.69     17.28 o 
  -4  10  14        0.84        3.36     48.01 o 
  -2  10  14      129.00       -1.97     52.21 o 
   0  10  14       14.55       -2.66     34.23 o 
   2  10  14        1.28       10.61     39.39 o 
 -13  11  14        7.35       15.55     24.92 o 
 -11  11  14      124.47      169.25     38.30 o 
  -9  11  14        0.58       14.34     22.95 o 
  -7  11  14       27.22       19.43     18.92 o 
  -5  11  14       24.10       -0.73     42.29 o 
  -3  11  14      137.31        0.54     47.47 o 
 -31   1  15        0.04        8.22     34.33 o 
 -29   1  15      148.43      118.41     35.16 o 
 -27   1  15        1.58      -11.29     18.21 o 
 -25   1  15       22.33       20.33     15.17 o 
 -23   1  15       19.21        2.47     14.06 o 
 -21   1  15      370.94      353.76     22.59 o 
 -19   1  15       25.71       16.91     11.54 o 
 -17   1  15     1993.20     2029.15     23.28 o 
 -15   1  15     1141.74     1206.47     19.72 o 
 -13   1  15      697.46      685.24     12.40 o 
 -11   1  15       19.71       24.11      8.32 o 
  -9   1  15      723.03      814.23     12.21 o 
  -7   1  15      359.49      345.86     13.08 o 
  -5   1  15     3319.49     3257.60     27.66 o 
  -3   1  15        8.32       14.25      6.58 o 
  -1   1  15     2859.60     2745.08     19.68 o 
   1   1  15     3985.26     4006.14     30.07 o 
   3   1  15       58.73       50.40     16.33 o 
   5   1  15       98.45       66.07     17.92 o 
   7   1  15       43.22       44.13     19.66 o 
   9   1  15        0.63       25.67     18.16 o 
  11   1  15        1.34       -2.89     28.11 o 
  13   1  15       68.66       95.09     46.99 o 
 -32   2  15        0.08       18.03     32.44 o 
 -30   2  15       21.09      -12.10     29.58 o 
 -28   2  15       25.24       70.45     16.87 o 
 -26   2  15      175.23      154.77     24.96 o 
 -24   2  15      115.07      127.46     17.00 o 
 -22   2  15      954.33      963.18     16.97 o 
 -20   2  15       73.04       88.62     13.47 o 
 -18   2  15      194.15      195.41     13.58 o 
 -16   2  15      320.31      286.95     10.57 o 
 -14   2  15     2112.83     2093.69     20.92 o 
 -12   2  15      207.75      229.58     14.06 o 
 -10   2  15      163.79      161.13      9.35 o 
  -8   2  15      944.72      859.01     11.98 o 
  -6   2  15      897.65      959.39     13.64 o 
  -4   2  15        0.26        0.29      8.34 o 
  -2   2  15      627.89      632.15      8.69 o 
   0   2  15        0.11        4.09     17.30 o 
   2   2  15       11.76       21.34     19.51 o 
   4   2  15      227.70      215.47     20.45 o 
   6   2  15      330.90      373.74     23.04 o 
   8   2  15       30.74       66.20     26.71 o 
  10   2  15       23.59       33.35     18.05 o 
  12   2  15      114.48      110.51     24.30 o 
  14   2  15        5.16       -4.20     57.68 o 
 -31   3  15        1.50      -10.80     37.03 o 
 -29   3  15        7.04        1.50     28.68 o 
 -27   3  15        1.26       14.28     12.26 o 
 -25   3  15      126.22      135.80     29.86 o 
 -23   3  15       41.98       38.07      9.04 o 
 -21   3  15       25.41       31.83      9.96 o 
 -19   3  15        2.62       -1.44      8.06 o 
 -17   3  15      500.32      476.82     22.98 o 
 -15   3  15      333.02      343.26     21.75 o 
 -13   3  15        6.07       14.35     14.68 o 
 -11   3  15      827.00      707.41     12.89 o 
  -9   3  15       25.34       38.05      8.29 o 
  -7   3  15      180.63      201.37      8.66 o 
  -5   3  15      555.96      498.52     22.67 o 
  -3   3  15      183.77      194.24     14.65 o 
  -1   3  15       69.51       77.24     19.23 o 
   1   3  15       46.68       48.56     20.64 o 
   3   3  15      311.36      295.74     53.39 o 
   5   3  15      983.72     1134.64     36.05 o 
   7   3  15        0.76       -0.11     19.40 o 
   9   3  15      185.36      162.83     21.29 o 
  11   3  15      287.59      304.49     35.55 o 
  13   3  15        7.88       25.26     27.19 o 
 -30   4  15       10.49       26.06     31.13 o 
 -28   4  15        0.03        7.89     25.53 o 
 -26   4  15      107.22       57.95     32.67 o 
 -24   4  15        5.08       -0.02     23.58 o 
 -22   4  15       56.50       45.90     24.38 o 
 -20   4  15      886.02      912.38     29.06 o 
 -18   4  15      585.18      625.38     28.87 o 
 -16   4  15      645.68      617.98     22.25 o 
 -14   4  15      396.51      402.77     18.26 o 
 -12   4  15       77.64       78.32     16.83 o 
 -10   4  15      120.39      154.77      8.90 o 
  -8   4  15       55.38       48.04      8.68 o 
  -6   4  15      692.85      725.09     11.36 o 
  -4   4  15      142.66      113.65      9.38 o 
  -2   4  15      671.04      696.17     18.94 o 
   0   4  15      214.60      185.98     31.32 o 
   2   4  15      112.65      137.49     27.38 o 
   4   4  15      285.28      235.94     30.68 o 
   6   4  15      150.85      210.22     22.18 o 
   8   4  15        2.18        9.50     21.76 o 
  10   4  15      215.34      278.56     29.87 o 
  12   4  15      181.69      202.31     28.32 o 
 -29   5  15      139.65       84.34     47.67 o 
 -27   5  15        5.42        3.62     28.44 o 
 -25   5  15        3.46       -8.75     30.18 o 
 -23   5  15      203.81      148.26     60.98 o 
 -21   5  15        0.55      -12.43     24.40 o 
 -19   5  15      670.96      704.54     26.95 o 
 -17   5  15       57.52       37.44     20.21 o 
 -15   5  15        4.12       -5.90     17.03 o 
 -13   5  15       51.02       59.12     16.11 o 
 -11   5  15      769.85      716.62     16.66 o 
  -9   5  15       66.92       81.37      9.03 o 
  -7   5  15      354.09      274.68     10.25 o 
  -5   5  15        3.41        7.49      5.08 o 
  -3   5  15      330.18      326.44     17.13 o 
  -1   5  15       10.08       -0.28     21.55 o 
   1   5  15        2.47       17.10     34.00 o 
   3   5  15       14.20       -2.28     29.66 o 
   5   5  15      142.52      165.17     33.14 o 
   7   5  15        1.10        8.47     25.80 o 
   9   5  15       13.00      -12.83     25.03 o 
  11   5  15        2.77       22.32     28.73 o 
 -28   6  15       15.79        1.91     31.33 o 
 -26   6  15       15.64       -3.81     29.09 o 
 -24   6  15       12.16       12.09     26.29 o 
 -22   6  15        0.00       -7.99     26.81 o 
 -20   6  15       42.98       35.95     24.94 o 
 -18   6  15       84.50       83.59     25.46 o 
 -16   6  15        5.44        7.68     17.21 o 
 -14   6  15       94.00       80.87     17.38 o 
 -12   6  15        1.27        4.96     15.60 o 
 -10   6  15        0.13        3.11     12.56 o 
  -8   6  15      326.05      222.68     12.25 o 
  -6   6  15      754.65      769.83     12.23 o 
  -4   6  15        1.83       -1.11      4.64 o 
  -2   6  15       76.23      120.33     24.26 o 
   0   6  15      115.68      164.10     30.83 o 
   2   6  15      111.58       58.70     38.63 o 
   4   6  15        5.18       27.58     47.07 o 
   6   6  15        7.27       40.42     31.85 o 
   8   6  15        6.97       -4.67     26.86 o 
  10   6  15       54.59       45.48     35.24 o 
 -27   7  15       11.76        1.99     34.57 o 
 -25   7  15        9.49       16.96     29.57 o 
 -23   7  15        0.36        7.16     26.79 o 
 -21   7  15       10.01        8.45     24.82 o 
 -19   7  15        1.19       -4.20     23.73 o 
 -17   7  15      201.93      267.51     22.33 o 
 -15   7  15      392.69      444.48     21.87 o 
 -13   7  15       26.06       14.12     19.89 o 
 -11   7  15      230.50      180.30     33.32 o 
  -9   7  15        3.62        9.57      4.87 o 
  -7   7  15        4.53        1.65      8.27 o 
  -5   7  15        2.11        7.26      8.87 o 
  -3   7  15      338.54      334.15     31.54 o 
  -1   7  15        3.35        7.42     31.71 o 
   1   7  15       12.27       29.47     34.03 o 
   3   7  15        0.02       -7.76     35.10 o 
   5   7  15        3.84       -3.06     45.37 o 
   7   7  15       15.53       16.33     29.31 o 
   9   7  15        0.15       32.21     30.31 o 
 -24   8  15        8.75       -1.11     33.55 o 
 -22   8  15        1.21       -8.53     28.52 o 
 -20   8  15       49.57       15.53     23.35 o 
 -18   8  15       82.35       56.20     23.43 o 
 -16   8  15       90.71       75.29     21.63 o 
 -14   8  15        8.82        3.76     21.67 o 
 -12   8  15      468.35      535.62     21.76 o 
 -10   8  15       79.27       57.23     20.42 o 
  -8   8  15      259.34      274.03     41.71 o 
  -6   8  15       18.82       15.19     13.63 o 
  -4   8  15      262.76      177.61     67.90 o 
  -2   8  15      142.03       42.16     46.47 o 
   0   8  15      170.55      126.56    107.89 o 
   2   8  15      144.58      214.70     54.18 o 
   4   8  15       99.43       43.43     53.54 o 
   6   8  15       43.69      118.52     55.20 o 
 -21   9  15        2.51       -8.49     27.20 o 
 -19   9  15        4.53        7.79     27.73 o 
 -17   9  15        3.38       13.80     22.47 o 
 -15   9  15       14.47       12.79     25.28 o 
 -13   9  15      164.74      147.03     49.49 o 
 -11   9  15       73.59       42.26     19.52 o 
  -9   9  15        0.09       -3.99     19.88 o 
  -7   9  15      140.63      129.16     44.98 o 
  -5   9  15        1.57        0.42     58.47 o 
  -3   9  15        0.69       -8.47     35.16 o 
  -1   9  15       32.76        3.94     39.03 o 
   1   9  15       40.91       22.17     33.49 o 
   3   9  15       16.77       29.48     42.97 o 
 -18  10  15       17.41       15.02     26.43 o 
 -16  10  15       25.47       15.77     24.81 o 
 -14  10  15        3.19       38.78     21.27 o 
 -12  10  15        3.90       -1.97     19.47 o 
 -10  10  15      164.36      227.40     19.32 o 
  -8  10  15       22.21       15.24     18.62 o 
  -6  10  15       76.58        0.35     48.52 o 
  -4  10  15       15.45       -1.85     42.42 o 
  -2  10  15      274.90      353.61     61.50 o 
   0  10  15        4.43        3.55     35.94 o 
 -11  11  15       23.91        1.59     23.08 o 
  -9  11  15       24.21       17.97     18.64 o 
  -7  11  15        0.24        0.74     43.41 o 
 -32   0  16      209.90      404.98    136.70 o 
 -30   0  16       30.31       56.04     28.55 o 
 -28   0  16      115.43       93.31     28.99 o 
 -26   0  16        4.50       28.64     26.32 o 
 -24   0  16      176.59      197.11     25.30 o 
 -22   0  16      100.32       87.43     22.49 o 
 -20   0  16      219.87      259.34     23.88 o 
 -18   0  16      772.97      714.12     21.03 o 
 -16   0  16      224.76      245.08     16.90 o 
 -14   0  16     9861.78     9767.34     74.20 o 
 -12   0  16      420.77      418.32     13.77 o 
 -10   0  16      156.64      175.95     18.06 o 
  -8   0  16     3173.63     3239.35     44.06 o 
  -6   0  16      941.62     1062.85     19.85 o 
  -4   0  16      711.52      700.33     22.83 o 
  -2   0  16     1375.92     1391.98     20.82 o 
   0   0  16       40.85       84.99     21.14 o 
   2   0  16      333.21      277.72     11.04 o 
   4   0  16        8.29       -5.57      8.29 o 
   6   0  16     1023.90      908.83     47.63 o 
   8   0  16       70.55      155.55     74.62 o 
  10   0  16      294.73      325.29     55.68 o 
  12   0  16       97.55      118.67     56.11 o 
 -31   1  16       46.91       67.10     21.21 o 
 -29   1  16        6.52        9.71     16.11 o 
 -27   1  16        0.75        5.47     15.02 o 
 -25   1  16       42.47       59.25     16.37 o 
 -23   1  16       49.28       46.96     17.36 o 
 -21   1  16      677.36      530.01     17.56 o 
 -19   1  16       32.16       25.57     12.50 o 
 -17   1  16     4465.47     4145.28     33.17 o 
 -15   1  16      584.07      591.80     15.55 o 
 -13   1  16     3718.99     3679.14     29.02 o 
 -11   1  16       30.18       34.10     10.16 o 
  -9   1  16      859.42      755.54     14.16 o 
  -7   1  16      142.69      160.07     10.65 o 
  -5   1  16      561.11      628.44     11.86 o 
  -3   1  16      232.01      268.19     12.36 o 
  -1   1  16      857.62      798.54     11.21 o 
   1   1  16       36.11       30.43      7.82 o 
   3   1  16       10.33       13.08     20.60 o 
   5   1  16      526.72      619.39     28.90 o 
   7   1  16        3.68        7.92     17.51 o 
   9   1  16      587.03      627.05     52.78 o 
  11   1  16       26.49       21.31     37.56 o 
 -30   2  16        1.04       -5.31     25.15 o 
 -28   2  16       73.90       66.23     15.07 o 
 -26   2  16      224.82      222.56     40.44 o 
 -24   2  16      376.44      347.29     14.52 o 
 -22   2  16       28.64       44.50     14.02 o 
 -20   2  16      694.17      704.37     15.28 o 
 -18   2  16     2350.82     2228.42     23.10 o 
 -16   2  16      712.55      732.17     17.76 o 
 -14   2  16     6631.87     6337.44     66.03 o 
 -12   2  16       42.33       47.16     11.02 o 
 -10   2  16     2301.50     2307.37     21.08 o 
  -8   2  16       12.37       12.33      9.83 o 
  -6   2  16        9.40       11.42      9.86 o 
  -4   2  16      205.09      202.51      8.32 o 
  -2   2  16       28.48       46.24     12.77 o 
   0   2  16        1.34        3.18     16.06 o 
   2   2  16       56.19       29.67     18.10 o 
   4   2  16       92.43      131.90     22.35 o 
   6   2  16      209.85      208.46     22.81 o 
   8   2  16      473.50      472.93     35.93 o 
  10   2  16        4.49      -15.42     28.39 o 
  12   2  16      221.25      213.99     60.38 o 
 -31   3  16        0.50       -1.50     28.44 o 
 -29   3  16      105.78       75.90     36.94 o 
 -27   3  16       46.31       29.93     23.07 o 
 -25   3  16        0.43       -4.95      9.28 o 
 -23   3  16      780.77      721.65     31.42 o 
 -21   3  16       91.47      104.21      9.95 o 
 -19   3  16     1915.36     1938.11     31.92 o 
 -17   3  16     1181.16     1033.48     23.49 o 
 -15   3  16       89.88       96.55     15.88 o 
 -13   3  16      471.48      427.74     36.18 o 
 -11   3  16       47.26       58.65     10.73 o 
  -9   3  16      401.22      414.86     11.47 o 
  -7   3  16       14.46        7.57      8.15 o 
  -5   3  16      387.59      401.10     11.95 o 
  -3   3  16      304.27      300.09     14.56 o 
  -1   3  16      186.56      207.92     18.17 o 
   1   3  16      549.56      594.33     28.31 o 
   3   3  16       38.03       40.28     21.00 o 
   5   3  16        1.43        2.11     22.11 o 
   7   3  16       18.92        9.90     28.59 o 
   9   3  16       78.90       57.23     39.86 o 
  11   3  16      347.92      366.91     25.45 o 
 -30   4  16        1.29        1.87     27.10 o 
 -28   4  16      286.49      388.35     26.34 o 
 -26   4  16       12.17       10.36     35.61 o 
 -24   4  16      109.47       91.55     26.28 o 
 -22   4  16       50.04       64.11     24.45 o 
 -20   4  16      126.93      138.97     24.38 o 
 -18   4  16      141.27      156.80     23.86 o 
 -16   4  16       53.51       49.84     17.03 o 
 -14   4  16       64.41       77.86     15.48 o 
 -12   4  16      561.41      534.33     16.17 o 
 -10   4  16      261.32      296.51     10.33 o 
  -8   4  16      374.10      356.45     10.12 o 
  -6   4  16       88.36       98.31     11.55 o 
  -4   4  16        9.61        9.18     14.16 o 
  -2   4  16        8.48       -9.52     19.86 o 
   0   4  16      363.65      382.13     22.89 o 
   2   4  16       19.01       17.41     33.99 o 
   4   4  16      718.10      700.66     35.80 o 
   6   4  16      351.31      420.55     57.75 o 
   8   4  16      101.66       88.00     38.86 o 
  10   4  16        0.56       -6.93     26.38 o 
 -29   5  16        2.51       10.99     32.89 o 
 -27   5  16       19.26       10.99     31.94 o 
 -25   5  16       46.01        4.32     27.08 o 
 -23   5  16       16.44        6.09     26.76 o 
 -21   5  16      213.24      250.08     23.64 o 
 -19   5  16        1.89        3.19     21.75 o 
 -17   5  16       11.06       15.16     21.70 o 
 -15   5  16      292.63      319.64     19.77 o 
 -13   5  16      224.36      248.83     16.05 o 
 -11   5  16      295.25      291.56      9.08 o 
  -9   5  16        1.49        4.09      8.75 o 
  -7   5  16      214.35      232.24      8.69 o 
  -5   5  16       53.68       45.86      7.37 o 
  -3   5  16       23.32       41.38     15.50 o 
  -1   5  16       67.66       34.32     27.83 o 
   1   5  16      350.76      319.52     32.20 o 
   3   5  16       80.36       83.20     31.36 o 
   5   5  16       12.42      105.66     48.12 o 
   7   5  16       11.38       -2.93     40.65 o 
   9   5  16       24.79       32.92     25.66 o 
 -28   6  16        9.18        7.63     30.52 o 
 -26   6  16       86.92       54.81     29.58 o 
 -24   6  16       12.48       -4.30     27.91 o 
 -22   6  16      196.82      135.29     62.26 o 
 -20   6  16      352.07      383.66     39.38 o 
 -18   6  16      101.70      111.72     22.66 o 
 -16   6  16       11.10        3.69     17.22 o 
 -14   6  16      239.15      248.81     18.38 o 
 -12   6  16       58.84       53.50     16.97 o 
 -10   6  16      876.44      816.72     18.57 o 
  -8   6  16        2.29        6.93      8.99 o 
  -6   6  16     1251.82     1276.17     15.64 o 
  -4   6  16       65.30       75.32     18.38 o 
  -2   6  16        5.86       -6.86     24.44 o 
   0   6  16      256.81      320.38     33.42 o 
   2   6  16      189.06      177.54     78.13 o 
   4   6  16      157.62       98.49     81.22 o 
   6   6  16       26.49       15.78     43.76 o 
   8   6  16        0.94       -1.67     38.84 o 
 -25   7  16      104.15       46.12     46.92 o 
 -23   7  16        0.00       -4.26     29.39 o 
 -21   7  16        5.84        2.03     27.14 o 
 -19   7  16      114.38       82.68     22.72 o 
 -17   7  16       92.46       80.78     20.51 o 
 -15   7  16       61.56       30.52     18.88 o 
 -13   7  16       16.83       22.22     20.11 o 
 -11   7  16      163.01      136.56     24.01 o 
  -9   7  16       82.02       86.49     12.11 o 
  -7   7  16       62.88       38.95     11.50 o 
  -5   7  16      165.63      152.59     31.12 o 
  -3   7  16       50.91       22.50     27.07 o 
  -1   7  16       40.78        6.77     27.54 o 
   1   7  16        5.54       19.54     35.47 o 
   3   7  16       41.00       14.18     36.98 o 
   5   7  16       60.73       71.29     66.40 o 
   7   7  16        0.01      -17.73     41.42 o 
 -24   8  16      286.41      429.65     29.55 o 
 -22   8  16       24.55       14.46     27.14 o 
 -20   8  16       41.93       12.37     26.47 o 
 -18   8  16       80.13       46.20     25.16 o 
 -16   8  16        6.29       13.18     19.67 o 
 -14   8  16       18.15       12.20     18.26 o 
 -12   8  16       54.77       27.17     18.60 o 
 -10   8  16       35.60       24.00     15.12 o 
  -8   8  16       70.10       50.10     11.29 o 
  -6   8  16       11.46       14.98      9.07 o 
  -4   8  16       52.42       33.67     32.35 o 
  -2   8  16       11.99      -10.11     35.80 o 
   0   8  16      102.93       75.03     76.28 o 
   2   8  16        0.13      -41.28     53.57 o 
   4   8  16      143.27       86.25     94.85 o 
 -21   9  16       98.65       37.42     27.98 o 
 -19   9  16       30.95       18.76     27.45 o 
 -17   9  16       80.97       65.75     22.97 o 
 -15   9  16       74.22       54.29     23.17 o 
 -13   9  16       40.89       22.32     25.06 o 
 -11   9  16      182.06      200.40     31.75 o 
  -9   9  16        0.08       -0.13     14.34 o 
  -7   9  16      259.84      267.60     80.58 o 
  -5   9  16       66.01        2.04     39.07 o 
  -3   9  16      245.80      302.77     48.49 o 
  -1   9  16      465.93      590.51     47.27 o 
   1   9  16       26.13       90.21     57.16 o 
 -16  10  16       89.20       53.99     27.36 o 
 -14  10  16       24.34       19.59     21.89 o 
 -12  10  16       14.50       14.47     19.59 o 
 -10  10  16      102.05       54.20     20.09 o 
  -8  10  16       37.06       21.67     32.09 o 
  -6  10  16        7.74        4.56     51.27 o 
  -4  10  16       15.96        0.50     92.05 o 
  -2  10  16       28.83        0.88     59.13 o 
 -31   1  17        0.74        3.85     19.97 o 
 -29   1  17       10.81        9.74     17.00 o 
 -27   1  17      260.60      245.21     41.07 o 
 -25   1  17        2.09       14.98     13.39 o 
 -23   1  17        1.64       -2.84     14.16 o 
 -21   1  17      457.17      461.52     19.27 o 
 -19   1  17      225.10      242.93     15.87 o 
 -17   1  17      254.42      254.45     12.85 o 
 -15   1  17      751.19      749.39     17.29 o 
 -13   1  17      158.47      158.23     14.46 o 
 -11   1  17      345.98      388.23     13.06 o 
  -9   1  17      278.41      311.84     13.34 o 
  -7   1  17      417.98      420.46     23.17 o 
  -5   1  17     1691.70     1686.11     24.72 o 
  -3   1  17     1710.75     1604.76     16.93 o 
  -1   1  17        3.81        4.46      6.18 o 
   1   1  17      240.81      233.86     14.25 o 
   3   1  17       25.40       -0.24     11.66 o 
   5   1  17      193.61      218.01     20.23 o 
   7   1  17        7.86       16.32     17.58 o 
   9   1  17       18.89       31.64     36.45 o 
  11   1  17        0.36       25.56     56.14 o 
 -30   2  17       17.48       23.77     23.43 o 
 -28   2  17       47.93       55.81     18.50 o 
 -26   2  17        4.19       -0.07     16.23 o 
 -24   2  17     1222.74     1143.58     26.95 o 
 -22   2  17       38.20       34.83     11.23 o 
 -20   2  17       25.72        4.76     10.26 o 
 -18   2  17     1848.19     1783.10     24.18 o 
 -16   2  17      928.45      908.62     16.60 o 
 -14   2  17     1425.28     1392.22     24.27 o 
 -12   2  17      571.41      550.71     15.76 o 
 -10   2  17       41.51       36.22      9.40 o 
  -8   2  17      197.03      209.03     11.04 o 
  -6   2  17      103.62      126.19      9.43 o 
  -4   2  17      190.65      232.32      9.53 o 
  -2   2  17      153.23      141.52     15.60 o 
   0   2  17      853.05      901.02     20.57 o 
   2   2  17       65.00       44.25     18.89 o 
   4   2  17      249.51      318.48     22.64 o 
   6   2  17       49.74       26.27     29.34 o 
   8   2  17        2.42       22.14     31.31 o 
  10   2  17        8.38       46.34     57.39 o 
 -31   3  17        0.00        4.61     25.61 o 
 -29   3  17       36.48       25.13     27.04 o 
 -27   3  17       45.86       11.72     22.92 o 
 -25   3  17        1.59       -3.74     22.89 o 
 -23   3  17     1781.63     1694.90     43.81 o 
 -21   3  17        4.24        4.04      9.62 o 
 -19   3  17      100.40       73.93     19.10 o 
 -17   3  17      231.23      238.15     18.19 o 
 -15   3  17        5.63       17.44     15.15 o 
 -13   3  17      310.51      298.41     16.05 o 
 -11   3  17     1282.12     1316.95     17.68 o 
  -9   3  17        0.73        3.20     10.09 o 
  -7   3  17      545.87      524.20     13.28 o 
  -5   3  17      131.87      115.32     10.18 o 
  -3   3  17       13.54       28.07     13.52 o 
  -1   3  17      780.66      747.59     25.98 o 
   1   3  17       93.67       88.73     20.15 o 
   3   3  17      241.90      229.83     25.61 o 
   5   3  17       11.00       35.89     24.64 o 
   7   3  17        9.83       17.20     29.10 o 
   9   3  17      116.03      101.06     31.78 o 
 -30   4  17       13.39       16.38     29.31 o 
 -28   4  17       53.82       58.93     36.98 o 
 -26   4  17       45.59       -0.02     25.15 o 
 -24   4  17        1.90       -0.17     23.40 o 
 -22   4  17      709.68      750.76     29.27 o 
 -20   4  17      457.37      417.60     27.67 o 
 -18   4  17      282.59      300.35     20.14 o 
 -16   4  17       63.91       48.75     19.09 o 
 -14   4  17       75.13       61.08     15.04 o 
 -12   4  17      116.66      103.52      8.29 o 
 -10   4  17       36.06       58.74      9.37 o 
  -8   4  17       50.02       95.04     13.59 o 
  -6   4  17       46.80       68.64      9.52 o 
  -4   4  17      192.06      175.18     13.94 o 
  -2   4  17       69.17       55.67     18.07 o 
   0   4  17       21.37       20.27     25.11 o 
   2   4  17      128.26      138.96     23.00 o 
   4   4  17      344.49      345.73     32.35 o 
   6   4  17        2.94      -16.01     31.86 o 
   8   4  17      107.01       64.64     34.77 o 
 -29   5  17       80.57       14.80     36.61 o 
 -27   5  17        3.48        1.05     32.77 o 
 -25   5  17       48.55        4.78     25.85 o 
 -23   5  17      115.78       48.23     41.55 o 
 -21   5  17      179.01      180.96     23.49 o 
 -19   5  17        2.69        7.40     23.55 o 
 -17   5  17        6.24        8.58     22.70 o 
 -15   5  17      441.15      441.21     17.82 o 
 -13   5  17      312.16      318.32     16.41 o 
 -11   5  17     1142.86     1093.72     22.98 o 
  -9   5  17        3.18        1.91     10.04 o 
  -7   5  17       99.16       76.15      7.55 o 
  -5   5  17       43.82       52.57     13.44 o 
  -3   5  17       20.97        8.11     16.01 o 
  -1   5  17       16.49        8.57     19.62 o 
   1   5  17       12.49        3.84     30.19 o 
   3   5  17        4.85       22.15     77.90 o 
   5   5  17        0.02       12.17     34.90 o 
   7   5  17       39.62       30.13     57.49 o 
 -26   6  17       34.26       28.25     35.06 o 
 -24   6  17       40.79        4.73     27.63 o 
 -22   6  17       73.57       48.88     33.62 o 
 -20   6  17       19.13        9.07     26.73 o 
 -18   6  17        0.48        7.07     24.92 o 
 -16   6  17       18.65       11.80     16.94 o 
 -14   6  17      220.31      245.85     17.37 o 
 -12   6  17       18.11       -2.88     18.78 o 
 -10   6  17       56.76       55.93      9.27 o 
  -8   6  17       41.84       50.40      8.47 o 
  -6   6  17       10.18        3.40      6.51 o 
  -4   6  17       92.50       83.10     32.12 o 
  -2   6  17      160.10      197.15     39.54 o 
   0   6  17      107.91        1.27     49.86 o 
   2   6  17       59.68        5.50     41.33 o 
   4   6  17       42.10       17.79     35.88 o 
   6   6  17       42.14      -25.10     38.44 o 
 -25   7  17       70.51       26.17     32.38 o 
 -23   7  17       24.79       15.44     30.19 o 
 -21   7  17      161.24      169.35     54.93 o 
 -19   7  17       48.52       27.88     21.80 o 
 -17   7  17        0.75        0.14     18.81 o 
 -15   7  17      111.79      105.91     32.65 o 
 -13   7  17      138.71      101.07     30.90 o 
 -11   7  17        7.65        4.75     13.54 o 
  -9   7  17      906.06      895.96     22.52 o 
  -7   7  17        4.88        4.89      7.79 o 
  -5   7  17       16.01       -0.99     15.81 o 
  -3   7  17      114.47       84.13     39.99 o 
  -1   7  17       88.80       15.81     34.76 o 
   1   7  17      181.24      256.99     38.93 o 
   3   7  17       45.67       49.21     53.75 o 
   5   7  17        3.32       22.99     54.52 o 
 -24   8  17       37.71       30.54     42.28 o 
 -22   8  17       17.49        0.54     27.18 o 
 -20   8  17        1.01       -3.28     26.49 o 
 -18   8  17        0.64       -0.64     22.69 o 
 -16   8  17        2.90        3.19     19.28 o 
 -14   8  17       38.42       16.39     20.65 o 
 -12   8  17        0.42        6.09     16.86 o 
 -10   8  17      167.91      160.98     41.99 o 
  -8   8  17       34.24       19.64     15.58 o 
  -6   8  17       46.81       11.93     15.18 o 
  -4   8  17      165.41      218.42     48.46 o 
  -2   8  17       12.13        4.32     30.81 o 
   0   8  17       43.00       23.00     40.82 o 
   2   8  17      160.93      117.05     85.41 o 
 -19   9  17      280.41      379.47     56.28 o 
 -17   9  17      147.04      139.00     42.01 o 
 -15   9  17       22.53       25.43     20.09 o 
 -13   9  17      183.78      137.44     40.10 o 
 -11   9  17        1.62        2.18     17.73 o 
  -9   9  17        5.80        4.26     21.67 o 
  -7   9  17        3.89       -0.95     33.31 o 
  -5   9  17      131.47      220.73    153.60 o 
  -3   9  17       15.53        6.42     43.27 o 
  -1   9  17      390.60      573.47     47.76 o 
 -14  10  17       29.99        2.24     26.33 o 
 -12  10  17       54.88       22.64     21.38 o 
 -10  10  17       28.49       15.17     38.45 o 
  -8  10  17       72.92       34.81     33.28 o 
  -6  10  17       11.96        0.41     43.36 o 
 -30   0  18        6.17        4.13     34.18 o 
 -28   0  18       15.37        5.53     24.14 o 
 -26   0  18        8.51        1.28     21.45 o 
 -24   0  18       33.45        5.23     25.21 o 
 -22   0  18       14.29        2.08     17.04 o 
 -20   0  18      296.01      301.85     19.61 o 
 -18   0  18     2014.38     1937.56     30.12 o 
 -16   0  18     7412.91     7419.49     64.76 o 
 -14   0  18     2326.78     2287.94     42.80 o 
 -12   0  18     4768.69     4840.67     63.78 o 
 -10   0  18     5990.47     6034.52     64.58 o 
  -8   0  18      804.98      917.63     25.25 o 
  -6   0  18     3368.40     3435.28     39.06 o 
  -4   0  18     1324.13     1497.31     34.05 o 
  -2   0  18       94.10      112.56     10.75 o 
   0   0  18      678.18      744.07     18.87 o 
   2   0  18      399.47      384.31     13.05 o 
   4   0  18       78.63       71.24     44.57 o 
   6   0  18        8.44       27.72     47.59 o 
   8   0  18      118.16       89.07     52.71 o 
 -31   1  18       10.84       18.03     23.59 o 
 -29   1  18        3.55        6.23     16.80 o 
 -27   1  18        3.46       -8.12     14.40 o 
 -25   1  18        0.14       16.02     13.39 o 
 -23   1  18        2.86        7.68     13.19 o 
 -21   1  18      450.60      415.74     17.08 o 
 -19   1  18       13.72       30.55     12.94 o 
 -17   1  18      528.37      485.34     17.34 o 
 -15   1  18     1200.36     1247.88     25.44 o 
 -13   1  18     1451.33     1402.16     26.83 o 
 -11   1  18      154.88      152.62     12.11 o 
  -9   1  18       61.12       65.54     12.32 o 
  -7   1  18      928.28      951.96     13.90 o 
  -5   1  18      492.98      486.34     10.94 o 
  -3   1  18        2.98        4.52      6.63 o 
  -1   1  18      202.19      189.49      8.99 o 
   1   1  18      104.94      133.92     13.06 o 
   3   1  18       21.95       18.72     13.68 o 
   5   1  18       71.26       55.37     14.69 o 
   7   1  18        0.74      -15.97     35.18 o 
   9   1  18        3.06      -53.89     56.25 o 
 -30   2  18       77.38       60.93     24.67 o 
 -28   2  18      124.51       97.81     32.27 o 
 -26   2  18       22.64       28.82     12.60 o 
 -24   2  18        5.43       10.91     11.41 o 
 -22   2  18       31.75       29.94     14.39 o 
 -20   2  18      285.83      296.26     12.49 o 
 -18   2  18        4.98       16.98     14.35 o 
 -16   2  18      149.86      187.09     22.85 o 
 -14   2  18      192.96      229.15     16.69 o 
 -12   2  18       92.28      116.54     11.00 o 
 -10   2  18     1249.10     1287.00     24.54 o 
  -8   2  18        2.79        1.33     10.24 o 
  -6   2  18        4.15        8.32      8.54 o 
  -4   2  18        0.77        4.01      5.10 o 
  -2   2  18       30.70       34.26     13.27 o 
   0   2  18      130.20      158.78     16.76 o 
   2   2  18      300.97      299.38     23.78 o 
   4   2  18      326.96      335.02     23.43 o 
   6   2  18       70.20       80.77     21.90 o 
   8   2  18       22.73       15.95     87.16 o 
 -29   3  18        0.29        4.87     24.69 o 
 -27   3  18        2.26       -2.05     22.25 o 
 -25   3  18      136.14      151.12     36.49 o 
 -23   3  18      320.34      295.16     17.03 o 
 -21   3  18       99.33      118.28     21.54 o 
 -19   3  18      373.26      358.22     22.36 o 
 -17   3  18        0.10        3.24     18.17 o 
 -15   3  18      411.94      374.94     20.10 o 
 -13   3  18      146.85      134.90     17.94 o 
 -11   3  18      174.08      211.70     10.49 o 
  -9   3  18      638.01      679.65     14.97 o 
  -7   3  18      175.10      157.56     10.17 o 
  -5   3  18      305.24      286.71      8.41 o 
  -3   3  18      218.16      282.14     18.91 o 
  -1   3  18       24.22        7.17     14.79 o 
   1   3  18       69.12       52.69     22.09 o 
   3   3  18       13.81        1.69     25.76 o 
   5   3  18       22.13       17.80     23.27 o 
   7   3  18       53.75       63.47     30.03 o 
   9   3  18       80.38      121.69     60.88 o 
 -28   4  18        0.41        8.59     43.64 o 
 -26   4  18        0.00       -3.10     25.30 o 
 -24   4  18        2.03       -0.79     26.39 o 
 -22   4  18      247.38      230.65     43.60 o 
 -20   4  18       22.63       49.83     24.55 o 
 -18   4  18       96.35      102.70     19.03 o 
 -16   4  18        0.34        2.92     16.38 o 
 -14   4  18      318.29      288.26     17.59 o 
 -12   4  18        2.96        6.40     11.18 o 
 -10   4  18     1428.71     1261.57     15.75 o 
  -8   4  18       70.71       89.35     10.09 o 
  -6   4  18      887.69      813.88     19.02 o 
  -4   4  18      228.16      230.03     15.87 o 
  -2   4  18       29.15       14.48     17.08 o 
   0   4  18       69.20       45.06     20.88 o 
   2   4  18       26.51       51.01     26.01 o 
   4   4  18      101.76       97.86     55.88 o 
   6   4  18       18.15        1.67     32.60 o 
   8   4  18      163.94      189.84     36.36 o 
 -27   5  18        4.29        9.89     30.72 o 
 -25   5  18       52.95       10.91     25.61 o 
 -23   5  18       39.11        8.11     23.76 o 
 -21   5  18        4.81       11.50     23.64 o 
 -19   5  18      159.21      208.50     22.46 o 
 -17   5  18        0.00       -1.83     19.15 o 
 -15   5  18       51.98       64.36     17.35 o 
 -13   5  18       18.55       27.18     13.92 o 
 -11   5  18      263.36      262.57     11.73 o 
  -9   5  18        4.21       -0.47      9.56 o 
  -7   5  18      426.42      349.67     13.13 o 
  -5   5  18       67.22       51.99     14.43 o 
  -3   5  18       75.64       57.56     25.93 o 
  -1   5  18       50.69       37.63     24.56 o 
   1   5  18       55.16       32.25     32.34 o 
   3   5  18        0.96      -16.83     38.30 o 
   5   5  18       36.95       22.22     35.04 o 
   7   5  18       46.78       29.37     58.75 o 
 -26   6  18        2.95       -3.51     30.03 o 
 -24   6  18        0.00       -8.17     25.67 o 
 -22   6  18      166.25      105.17     54.64 o 
 -20   6  18       12.12       28.83     23.27 o 
 -18   6  18        0.03       13.51     19.20 o 
 -16   6  18       94.70       49.25     20.91 o 
 -14   6  18       80.91       93.46     27.81 o 
 -12   6  18        2.21       -1.47     13.19 o 
 -10   6  18      113.64      126.65     24.40 o 
  -8   6  18        6.08        3.95      7.60 o 
  -6   6  18       12.49       16.32     16.84 o 
  -4   6  18       37.77       36.83     18.32 o 
  -2   6  18        1.27       -4.50     31.62 o 
   0   6  18      102.87       45.84     28.28 o 
   2   6  18        0.04       -5.42     35.21 o 
   4   6  18       11.87        8.44     37.05 o 
 -25   7  18        8.37        2.03     33.31 o 
 -23   7  18      228.91      226.12     89.21 o 
 -21   7  18       44.41       31.47     24.75 o 
 -19   7  18        0.57       -1.12     23.78 o 
 -17   7  18       38.96       28.53     19.90 o 
 -15   7  18        5.16        8.69     17.09 o 
 -13   7  18       21.37       15.84     18.77 o 
 -11   7  18        3.42        2.84     13.38 o 
  -9   7  18       17.41        5.49      9.81 o 
  -7   7  18        6.65        7.52     12.97 o 
  -5   7  18       19.92       24.74     17.28 o 
  -3   7  18       54.69       13.23     19.43 o 
  -1   7  18        7.56       16.57     22.35 o 
   1   7  18       83.67      118.22     55.98 o 
   3   7  18       46.77       57.61     58.04 o 
 -22   8  18        8.67        3.78     29.07 o 
 -20   8  18       26.50       15.37     24.88 o 
 -18   8  18        3.22        3.04     23.90 o 
 -16   8  18        2.32        7.16     19.68 o 
 -14   8  18       87.75       53.42     19.66 o 
 -12   8  18       13.14       -1.53     15.96 o 
 -10   8  18        6.64        3.57     12.46 o 
  -8   8  18       11.39       11.81     27.44 o 
  -6   8  18       18.48       13.18     26.68 o 
  -4   8  18      151.08      205.81     48.66 o 
  -2   8  18       28.35       21.71     33.07 o 
   0   8  18        9.07       -7.72     41.34 o 
 -19   9  18        0.04      -16.08     28.08 o 
 -17   9  18        0.13        2.62     25.08 o 
 -15   9  18        2.54       -6.45     20.28 o 
 -13   9  18        0.66        2.99     17.25 o 
 -11   9  18       92.06       64.80     25.56 o 
  -9   9  18       32.00        6.80     34.60 o 
  -7   9  18       79.08       22.39     31.63 o 
  -5   9  18      498.12      775.46     50.23 o 
  -3   9  18      262.66      318.77    113.53 o 
 -31   1  19        6.30       12.64     24.68 o 
 -29   1  19       14.37        4.95     18.74 o 
 -27   1  19      100.94       63.64     15.24 o 
 -25   1  19       10.95        4.74     12.96 o 
 -23   1  19       95.98       90.43     16.56 o 
 -21   1  19       36.65       16.29     15.58 o 
 -19   1  19      338.74      319.10     14.23 o 
 -17   1  19       90.63       91.20     13.42 o 
 -15   1  19     1128.64     1169.21     31.95 o 
 -13   1  19        2.52        2.98     11.59 o 
 -11   1  19      187.33      194.24     14.48 o 
  -9   1  19       11.18       -0.17     12.05 o 
  -7   1  19      526.01      559.66     13.64 o 
  -5   1  19      474.52      476.44     16.99 o 
  -3   1  19        5.72        7.36      7.51 o 
  -1   1  19       14.35       15.57      5.46 o 
   1   1  19        5.10        2.54     14.32 o 
   3   1  19      562.34      593.36     28.38 o 
   5   1  19       10.65       34.57     41.16 o 
   7   1  19      202.76      225.27     58.25 o 
 -30   2  19        1.35        0.37     24.06 o 
 -28   2  19       33.30       10.97     23.37 o 
 -26   2  19       16.12        9.58     20.28 o 
 -24   2  19       22.85       30.23     16.69 o 
 -22   2  19        0.52       -1.25     10.91 o 
 -20   2  19       61.68       33.79     13.99 o 
 -18   2  19      504.11      502.14     23.59 o 
 -16   2  19        3.63       -7.74     16.20 o 
 -14   2  19        0.24       -1.95     14.11 o 
 -12   2  19      204.03      198.23     11.32 o 
 -10   2  19      375.69      406.57     12.96 o 
  -8   2  19      107.28      101.29     12.67 o 
  -6   2  19       44.77       62.95      7.59 o 
  -4   2  19       54.54       56.31      4.92 o 
  -2   2  19        1.73       -1.03     13.59 o 
   0   2  19      377.85      362.03     23.40 o 
   2   2  19        2.85        8.04     17.01 o 
   4   2  19      345.25      353.75     17.64 o 
   6   2  19      239.09      252.09     57.65 o 
   8   2  19        5.91       -1.59     56.14 o 
 -29   3  19        2.75        1.07     27.50 o 
 -27   3  19        3.16        2.18     27.39 o 
 -25   3  19      416.81      496.76     29.33 o 
 -23   3  19       71.36       57.78     21.59 o 
 -21   3  19      237.65      318.19     25.58 o 
 -19   3  19      118.27      151.46     19.29 o 
 -17   3  19       18.27       22.25     16.58 o 
 -15   3  19        7.81        2.23     18.79 o 
 -13   3  19      115.08      103.87     10.70 o 
 -11   3  19       40.97       43.12     10.47 o 
  -9   3  19       57.99       37.70     11.56 o 
  -7   3  19       12.41       20.98      9.77 o 
  -5   3  19        0.19       -3.15     14.05 o 
  -3   3  19       45.25       29.41     14.80 o 
  -1   3  19       63.97       51.68     17.16 o 
   1   3  19       28.01        3.53     16.15 o 
   3   3  19       85.90       49.57     24.76 o 
   5   3  19      111.50       95.85     39.67 o 
   7   3  19        2.20       -8.29     90.84 o 
 -28   4  19        6.14       22.01     28.57 o 
 -26   4  19        0.61        7.10     24.99 o 
 -24   4  19       88.53       23.59     23.39 o 
 -22   4  19      329.98      264.93     23.70 o 
 -20   4  19        8.75       22.24     21.03 o 
 -18   4  19      632.26      688.66     33.46 o 
 -16   4  19      449.89      426.03     19.02 o 
 -14   4  19       72.83       66.47     13.99 o 
 -12   4  19      203.04      168.71     10.17 o 
 -10   4  19      180.14      157.64      9.74 o 
  -8   4  19       29.33       45.66     11.22 o 
  -6   4  19      116.12       98.82     16.79 o 
  -4   4  19       40.05       45.32     17.13 o 
  -2   4  19        4.87       -6.59     16.96 o 
   0   4  19        3.70        1.03     21.39 o 
   2   4  19       59.31       51.44     25.99 o 
   4   4  19       24.89       28.04     31.81 o 
   6   4  19      139.56      108.02     65.42 o 
 -27   5  19       41.86        5.24     33.42 o 
 -25   5  19        4.15      -14.92     25.09 o 
 -23   5  19        0.29        3.33     25.85 o 
 -21   5  19       28.41       15.41     21.47 o 
 -19   5  19       21.30        8.38     24.31 o 
 -17   5  19       16.13       27.72     19.46 o 
 -15   5  19       25.00       18.57     18.35 o 
 -13   5  19      442.38      422.70     21.06 o 
 -11   5  19       73.34       97.99     12.68 o 
  -9   5  19        6.59        5.44      7.53 o 
  -7   5  19       67.77       69.66     16.45 o 
  -5   5  19       58.08       42.71     15.09 o 
  -3   5  19       97.71       63.80     21.11 o 
  -1   5  19       67.97       37.73     26.67 o 
   1   5  19       11.97       17.01     32.11 o 
   3   5  19        0.28       36.83     42.18 o 
   5   5  19       23.50       39.42     58.50 o 
 -26   6  19       40.32       13.59     28.01 o 
 -24   6  19       30.38        0.96     28.95 o 
 -22   6  19       31.42       53.16     29.91 o 
 -20   6  19        5.41        4.96     25.62 o 
 -18   6  19       41.68       11.40     18.39 o 
 -16   6  19        0.51       -1.93     16.52 o 
 -14   6  19        5.33       10.96     15.47 o 
 -12   6  19       43.63       37.22     13.59 o 
 -10   6  19        0.30        1.44      9.00 o 
  -8   6  19       57.14       35.47     11.99 o 
  -6   6  19       95.99       76.54     21.11 o 
  -4   6  19        6.90        8.97     15.87 o 
  -2   6  19        0.00       -5.23     21.12 o 
   0   6  19      113.67        3.61     35.94 o 
   2   6  19        5.44       18.06     36.54 o 
 -23   7  19      277.97      426.31     66.50 o 
 -21   7  19       36.05        3.69     22.34 o 
 -19   7  19       33.02       38.12     21.61 o 
 -17   7  19        1.76       -9.43     22.38 o 
 -15   7  19       46.03       31.27     16.69 o 
 -13   7  19       46.88       20.87     16.93 o 
 -11   7  19        2.19       -2.56     17.37 o 
  -9   7  19       65.12       23.19     29.13 o 
  -7   7  19       12.87        9.50     14.52 o 
  -5   7  19       88.10       48.00     23.68 o 
  -3   7  19        9.00        9.21     22.86 o 
  -1   7  19       27.51       11.79     56.02 o 
   1   7  19        1.75       -3.76     40.29 o 
 -20   8  19      191.72      246.30     71.46 o 
 -18   8  19       20.99       14.49     20.77 o 
 -16   8  19        4.57        0.29     18.79 o 
 -14   8  19       59.86       41.66     19.94 o 
 -12   8  19        0.04        3.97     16.83 o 
 -10   8  19       13.34        4.71     28.44 o 
  -8   8  19        0.23       20.99     37.91 o 
  -6   8  19        4.96        0.22     28.26 o 
  -4   8  19       15.18        2.53     33.37 o 
  -2   8  19        0.70      -34.31     51.20 o 
 -17   9  19       10.72       12.86     21.03 o 
 -15   9  19        8.11        7.84     24.52 o 
 -13   9  19       11.45       -2.67     21.07 o 
 -11   9  19        0.14       -1.84     31.64 o 
  -9   9  19        9.02       15.55     32.15 o 
  -7   9  19        9.76        8.59     39.74 o 
 -30   0  20       18.15        7.15     30.32 o 
 -28   0  20       75.73       25.04     21.45 o 
 -26   0  20       26.69       20.80     19.90 o 
 -24   0  20        2.43        8.08     20.07 o 
 -22   0  20      180.78      213.75     19.71 o 
 -20   0  20      247.16      217.37     21.92 o 
 -18   0  20       22.64       10.27     17.02 o 
 -16   0  20     3848.31     3888.36     56.93 o 
 -14   0  20       27.77       17.75     20.65 o 
 -12   0  20     2473.03     2663.97     45.78 o 
 -10   0  20     1054.73     1106.74     33.47 o 
  -8   0  20      309.63      326.25     19.00 o 
  -6   0  20     1692.38     1618.55     23.91 o 
  -4   0  20        0.01        0.35     11.69 o 
  -2   0  20      828.46      746.38     25.91 o 
   0   0  20     1838.41     2053.50     68.13 o 
   2   0  20      465.53      601.05     51.59 o 
   4   0  20      335.61      368.18     54.07 o 
 -29   1  20        2.40       -2.60     21.17 o 
 -27   1  20       63.41       49.87     18.05 o 
 -25   1  20        5.08        9.94     17.15 o 
 -23   1  20      155.21      196.10     27.67 o 
 -21   1  20       95.34       82.86     14.76 o 
 -19   1  20       24.01       32.18     13.01 o 
 -17   1  20      242.57      209.10     14.95 o 
 -15   1  20      189.98      206.49     16.55 o 
 -13   1  20      435.57      419.01     16.37 o 
 -11   1  20      125.22      111.27     12.48 o 
  -9   1  20      529.43      584.01     13.49 o 
  -7   1  20      191.83      196.58     14.52 o 
  -5   1  20       24.04       16.22      8.96 o 
  -3   1  20      131.65      121.43      9.77 o 
  -1   1  20       33.03       19.92     12.50 o 
   1   1  20      152.70      149.48     34.76 o 
   3   1  20       15.42        1.82     33.62 o 
 -30   2  20        1.67       15.48     23.22 o 
 -28   2  20      262.32      354.04     55.07 o 
 -26   2  20      299.26      341.06     22.21 o 
 -24   2  20       24.78       41.77     12.27 o 
 -22   2  20      146.55      165.25     12.42 o 
 -20   2  20       18.56       20.59     20.13 o 
 -18   2  20       21.78       12.91     17.45 o 
 -16   2  20       22.22       13.34     17.02 o 
 -14   2  20       19.15       30.32     15.56 o 
 -12   2  20      657.44      676.04     16.50 o 
 -10   2  20      163.05      148.27     12.44 o 
  -8   2  20        0.01       -7.28      9.97 o 
  -6   2  20       40.96       37.84      7.83 o 
  -4   2  20      536.05      514.24     17.27 o 
  -2   2  20        2.16      -16.98     17.38 o 
   0   2  20      210.99      198.23     16.64 o 
   2   2  20       13.24      -11.04     15.30 o 
   4   2  20       13.12       56.93     83.96 o 
 -29   3  20       40.69       21.55     24.72 o 
 -27   3  20       85.44       23.76     25.05 o 
 -25   3  20       35.62       30.98     23.23 o 
 -23   3  20       29.69       37.92     24.64 o 
 -21   3  20       59.36       72.64     24.48 o 
 -19   3  20       20.82        7.34     18.25 o 
 -17   3  20       26.95       23.61     19.35 o 
 -15   3  20       34.94       45.68     15.68 o 
 -13   3  20        5.19       12.47     11.19 o 
 -11   3  20       46.91       41.42     12.46 o 
  -9   3  20       54.34       60.07     16.13 o 
  -7   3  20       25.98       29.88      7.17 o 
  -5   3  20       55.66       36.67     16.26 o 
  -3   3  20      570.08      635.53     30.09 o 
  -1   3  20      204.00      259.89     22.91 o 
   1   3  20        0.40        3.08     19.25 o 
   3   3  20       38.95       49.52     26.17 o 
   5   3  20       24.87        8.74     57.04 o 
 -28   4  20      127.38       28.61     27.98 o 
 -26   4  20       13.73       -0.08     28.17 o 
 -24   4  20       89.11      103.43     47.78 o 
 -22   4  20      684.28      637.69     29.08 o 
 -20   4  20       51.69       51.31     22.27 o 
 -18   4  20      245.81      273.69     20.14 o 
 -16   4  20       10.98       18.51     16.65 o 
 -14   4  20      202.22      215.24     15.63 o 
 -12   4  20       31.21       22.28     10.79 o 
 -10   4  20       32.77       37.75     11.25 o 
  -8   4  20        2.68        1.53      9.33 o 
  -6   4  20      119.18      139.15     20.48 o 
  -4   4  20        6.58        3.49     17.06 o 
  -2   4  20       30.01        7.23     18.71 o 
   0   4  20       15.48        9.87     19.01 o 
   2   4  20       21.10       15.78     31.17 o 
   4   4  20        0.39      -26.17     55.13 o 
 -27   5  20       11.53        5.18     28.18 o 
 -25   5  20       67.73       22.72     25.65 o 
 -23   5  20        0.00       -0.05     22.75 o 
 -21   5  20      160.51       90.46     30.15 o 
 -19   5  20      347.42      414.58     22.45 o 
 -17   5  20        1.71        0.01     17.42 o 
 -15   5  20        0.41       -1.54     16.96 o 
 -13   5  20        6.40       -0.44     16.14 o 
 -11   5  20       94.33       69.53     12.91 o 
  -9   5  20        0.36       -3.45      9.34 o 
  -7   5  20        0.00        3.23     14.35 o 
  -5   5  20       62.67       50.68     16.81 o 
  -3   5  20        0.52       -0.60     18.20 o 
  -1   5  20      164.84      161.50     51.67 o 
   1   5  20        2.19       -1.88     33.18 o 
   3   5  20       69.27       20.31     57.38 o 
 -24   6  20        0.01       -5.38     25.46 o 
 -22   6  20       31.92       25.23     29.04 o 
 -20   6  20      132.64       38.58     26.37 o 
 -18   6  20        0.47      -11.22     18.81 o 
 -16   6  20       56.50       35.97     17.82 o 
 -14   6  20       25.72       13.58     15.22 o 
 -12   6  20      183.57      136.73     35.33 o 
 -10   6  20       17.30        7.73      9.36 o 
  -8   6  20      307.45      276.20     16.35 o 
  -6   6  20       12.02       19.50     15.89 o 
  -4   6  20       49.09        6.61     18.01 o 
  -2   6  20       43.09        3.56     24.60 o 
   0   6  20        0.29       -0.48     44.21 o 
 -23   7  20       25.77        8.82     29.07 o 
 -21   7  20        7.02       -2.23     22.48 o 
 -19   7  20       60.83       61.42     21.97 o 
 -17   7  20       16.35        7.89     19.01 o 
 -15   7  20        0.11        2.21     17.60 o 
 -13   7  20       55.72       30.98     20.11 o 
 -11   7  20       57.95       17.60     30.01 o 
  -9   7  20       33.44       10.64     26.76 o 
  -7   7  20       31.57        1.38     24.28 o 
  -5   7  20        5.81        2.78     20.36 o 
  -3   7  20        7.63        2.09     27.47 o 
  -1   7  20       52.84        6.84     40.24 o 
 -20   8  20       13.27       27.72     23.93 o 
 -18   8  20      265.96      371.95     25.05 o 
 -16   8  20        7.84        7.04     21.23 o 
 -14   8  20        1.08      -10.32     22.55 o 
 -12   8  20        2.11        7.14     29.62 o 
 -10   8  20       35.67       10.13     29.65 o 
  -8   8  20       90.96       58.06     30.71 o 
  -6   8  20        0.01        1.19     28.81 o 
  -4   8  20        0.25        1.71     26.93 o 
 -29   1  21        9.61        6.37     21.76 o 
 -27   1  21       35.85       24.03     21.21 o 
 -25   1  21        0.48       -5.62     17.64 o 
 -23   1  21      117.83       99.16     22.52 o 
 -21   1  21        5.28       -2.78     14.67 o 
 -19   1  21       37.19       38.95     16.87 o 
 -17   1  21      434.22      373.32     19.57 o 
 -15   1  21      216.13      176.99     20.26 o 
 -13   1  21      362.13      321.26     18.22 o 
 -11   1  21       20.19       13.17     14.19 o 
  -9   1  21      765.37      766.96     15.65 o 
  -7   1  21       16.28       15.91     11.28 o 
  -5   1  21       25.46       17.19      8.42 o 
  -3   1  21       14.69        8.47     12.59 o 
  -1   1  21        2.01        5.38     14.63 o 
   1   1  21        9.41       32.85     46.00 o 
 -28   2  21        0.67       -9.12     21.97 o 
 -26   2  21       20.96       20.14     20.43 o 
 -24   2  21        7.32       27.62     24.17 o 
 -22   2  21       14.77       17.84     11.75 o 
 -20   2  21      514.93      532.27     21.84 o 
 -18   2  21       37.65       47.05     17.84 o 
 -16   2  21      508.71      528.63     19.29 o 
 -14   2  21      113.50      125.47     16.11 o 
 -12   2  21      547.71      566.57     21.25 o 
 -10   2  21       14.35       18.00     12.38 o 
  -8   2  21        2.65        3.68      9.11 o 
  -6   2  21        3.67        0.82      7.21 o 
  -4   2  21      433.97      485.54     21.39 o 
  -2   2  21       16.00        9.12     14.77 o 
   0   2  21        0.61        6.66     18.98 o 
   2   2  21       20.47       20.97     51.66 o 
 -29   3  21       32.69       13.06     47.86 o 
 -27   3  21       63.81       25.75     25.08 o 
 -25   3  21      223.15      296.51     27.01 o 
 -23   3  21      167.45      188.13     40.70 o 
 -21   3  21        2.33       24.33     20.96 o 
 -19   3  21        1.48        9.17     18.46 o 
 -17   3  21      278.97      267.42     21.54 o 
 -15   3  21      309.44      320.77     19.77 o 
 -13   3  21       93.56      128.75     16.36 o 
 -11   3  21      563.59      498.76     17.45 o 
  -9   3  21        1.89        6.33      8.41 o 
  -7   3  21        7.55        8.75      8.24 o 
  -5   3  21       23.05       15.33     17.11 o 
  -3   3  21      119.50      121.49     25.59 o 
  -1   3  21       12.21       10.01     29.50 o 
   1   3  21       51.14       44.76     19.54 o 
 -28   4  21        0.02       21.53     38.69 o 
 -26   4  21       61.76       33.45     25.19 o 
 -24   4  21       15.85       29.49     23.15 o 
 -22   4  21      393.86      438.45     24.84 o 
 -20   4  21      208.32      251.71     24.42 o 
 -18   4  21       27.77       45.09     18.64 o 
 -16   4  21        3.39       12.24     15.37 o 
 -14   4  21      218.71      212.95     16.83 o 
 -12   4  21      192.42      152.62     17.64 o 
 -10   4  21      203.29      212.95     36.75 o 
  -8   4  21      249.48      313.45     19.33 o 
  -6   4  21       15.55       25.23     19.78 o 
  -4   4  21      105.04       54.11     21.71 o 
  -2   4  21        4.00      -15.94     25.39 o 
   0   4  21       22.28       10.25     31.02 o 
   2   4  21       46.63       61.44     28.85 o 
 -25   5  21       99.97       19.51     25.91 o 
 -23   5  21       19.76        8.24     23.67 o 
 -21   5  21      349.02      399.75     30.41 o 
 -19   5  21      111.40      161.37     28.70 o 
 -17   5  21        8.76        2.31     18.63 o 
 -15   5  21        5.53       14.33     17.03 o 
 -13   5  21       31.56       17.00     14.86 o 
 -11   5  21       44.76       37.62     11.51 o 
  -9   5  21      135.77       67.70     19.56 o 
  -7   5  21        0.25        3.69     17.46 o 
  -5   5  21       59.79       35.90     21.80 o 
  -3   5  21       92.59       25.70     30.06 o 
  -1   5  21        1.89       -4.06     23.17 o 
   1   5  21      107.68       53.53     32.41 o 
 -24   6  21        5.76      -14.02     28.34 o 
 -22   6  21       60.66       49.39     28.06 o 
 -20   6  21        1.22        8.80     21.29 o 
 -18   6  21       26.92       25.64     22.20 o 
 -16   6  21        4.21        7.27     18.27 o 
 -14   6  21       33.61       30.71     16.36 o 
 -12   6  21        0.32       -0.09     15.77 o 
 -10   6  21        2.36        3.06     25.32 o 
  -8   6  21       18.49        3.01     15.72 o 
  -6   6  21       54.39       22.01     16.90 o 
  -4   6  21       62.50       -0.48     40.09 o 
  -2   6  21        4.95       -9.74     25.67 o 
 -21   7  21      104.95       98.04     30.54 o 
 -19   7  21       62.65       54.67     20.94 o 
 -17   7  21       43.70       36.53     18.18 o 
 -15   7  21        1.65        4.37     16.81 o 
 -13   7  21       26.68       11.69     27.91 o 
 -11   7  21       34.15       23.60     27.95 o 
  -9   7  21        3.46        0.58     31.66 o 
  -7   7  21        1.75        4.86     24.78 o 
  -5   7  21        0.09        7.36     28.09 o 
 -16   8  21      174.68      209.06     60.32 o 
 -14   8  21       85.38       52.96     43.72 o 
 -12   8  21      136.12       56.44     47.03 o 
 -10   8  21       45.45       -1.62     35.46 o 
  -8   8  21       83.84       41.97     42.32 o 
 -28   0  22        9.89        9.27     21.60 o 
 -26   0  22      101.77       72.83     28.40 o 
 -24   0  22      179.76      188.90     23.37 o 
 -22   0  22        1.22       26.88     23.51 o 
 -20   0  22        6.07       11.18     24.14 o 
 -18   0  22      609.73      672.68     50.62 o 
 -16   0  22      307.37      367.02     41.30 o 
 -14   0  22       14.88       25.88     21.11 o 
 -12   0  22        3.52       22.58     15.58 o 
 -10   0  22       19.18        7.40     20.20 o 
  -8   0  22      300.36      296.62     23.44 o 
  -6   0  22        1.87        3.51     12.76 o 
  -4   0  22       82.84       21.65     13.49 o 
  -2   0  22       80.86       -0.21     42.60 o 
 -29   1  22        2.25       -9.10     21.57 o 
 -27   1  22      117.81      164.49     42.63 o 
 -25   1  22        6.31        9.66     18.77 o 
 -23   1  22       29.57       41.95     15.47 o 
 -21   1  22       83.16       81.01     16.29 o 
 -19   1  22        7.42       20.31     18.44 o 
 -17   1  22       27.94       21.45     20.44 o 
 -15   1  22      579.90      560.32     23.46 o 
 -13   1  22       56.12       63.96     14.74 o 
 -11   1  22      337.34      377.59     12.76 o 
  -9   1  22        8.76        1.90     10.23 o 
  -7   1  22      114.07      103.40     11.99 o 
  -5   1  22       39.53       35.30     13.54 o 
  -3   1  22        2.37        3.55     14.75 o 
 -28   2  22       87.24       87.24     24.45 o 
 -26   2  22       50.37       44.81     26.88 o 
 -24   2  22       96.23      113.26     25.43 o 
 -22   2  22       54.92       83.96     20.16 o 
 -20   2  22       32.56       22.84     18.61 o 
 -18   2  22      268.09      249.28     23.96 o 
 -16   2  22      258.70      292.76     19.41 o 
 -14   2  22      213.37      205.50     14.25 o 
 -12   2  22      419.87      506.11     16.27 o 
 -10   2  22       10.48       22.78     12.82 o 
  -8   2  22      594.85      643.45     23.05 o 
  -6   2  22        6.12        7.61     18.45 o 
  -4   2  22      310.17      368.95     19.26 o 
  -2   2  22        0.32        9.86     23.70 o 
 -27   3  22       15.33       12.43     24.87 o 
 -25   3  22        1.02       -4.06     22.74 o 
 -23   3  22       57.12       51.47     22.95 o 
 -21   3  22       56.03       52.07     21.81 o 
 -19   3  22      129.00      154.92     22.84 o 
 -17   3  22        6.42       13.24     21.56 o 
 -15   3  22       19.50       33.61     15.45 o 
 -13   3  22       28.58       13.78     11.90 o 
 -11   3  22      130.06      155.53     16.73 o 
  -9   3  22      385.06      363.58     12.16 o 
  -7   3  22        1.35        5.94     17.11 o 
  -5   3  22        1.62       11.89     16.11 o 
  -3   3  22        8.17       -1.59     21.99 o 
  -1   3  22        0.30       -8.86     19.23 o 
 -26   4  22        1.14       -1.99     24.95 o 
 -24   4  22       72.83       56.96     30.73 o 
 -22   4  22      113.13      102.31     26.96 o 
 -20   4  22        0.50       13.11     20.03 o 
 -18   4  22       12.06        4.93     19.54 o 
 -16   4  22        2.07       -1.44     15.77 o 
 -14   4  22      134.38      118.58     14.36 o 
 -12   4  22       14.13        5.64     12.38 o 
 -10   4  22        2.20       -9.68     20.90 o 
  -8   4  22        3.27       -2.36     15.85 o 
  -6   4  22       18.52        7.21     18.30 o 
  -4   4  22       26.48       32.93     24.30 o 
  -2   4  22       13.60       14.57     25.14 o 
   0   4  22       67.34       33.33     25.10 o 
 -25   5  22       18.88       11.91     25.20 o 
 -23   5  22       74.76       66.78     27.31 o 
 -21   5  22      422.13      489.73     27.31 o 
 -19   5  22       21.75       31.17     19.64 o 
 -17   5  22      123.43      121.18     25.99 o 
 -15   5  22       91.78       75.90     23.80 o 
 -13   5  22        8.23       12.08     14.16 o 
 -11   5  22      146.24      108.74     39.74 o 
  -9   5  22       28.52        9.84     20.10 o 
  -7   5  22       17.93       12.38     17.11 o 
  -5   5  22        7.22        1.61     27.51 o 
  -3   5  22       23.83       45.64     25.31 o 
  -1   5  22        9.43       43.01     50.80 o 
 -22   6  22      723.35      939.74     46.26 o 
 -20   6  22       39.21       36.35     24.34 o 
 -18   6  22      522.27      697.77     24.49 o 
 -16   6  22       16.67        3.66     15.91 o 
 -14   6  22       23.99       -2.33     14.13 o 
 -12   6  22       54.88        9.64     29.96 o 
 -10   6  22       42.91        1.65     28.76 o 
  -8   6  22        3.44       -0.99     25.17 o 
  -6   6  22       32.64       -3.41     25.92 o 
  -4   6  22       11.21        0.19     28.00 o 
 -19   7  22        6.26       15.18     26.78 o 
 -17   7  22       26.62       16.28     17.78 o 
 -15   7  22       33.82        6.60     33.74 o 
 -13   7  22       18.72       -6.83     29.01 o 
 -11   7  22        7.90       12.73     36.16 o 
  -9   7  22      108.49       22.75     33.52 o 
  -7   7  22        3.32        5.50     28.48 o 
 -27   1  23      130.96       88.80     31.02 o 
 -25   1  23       51.80       45.60     19.34 o 
 -23   1  23       13.00       21.34     17.96 o 
 -21   1  23        2.88        9.32     18.27 o 
 -19   1  23       13.04       25.76     21.39 o 
 -17   1  23      219.08      194.20     29.04 o 
 -15   1  23      252.67      170.45     26.99 o 
 -13   1  23       81.47       81.25     14.87 o 
 -11   1  23        4.11        2.98     11.41 o 
  -9   1  23       38.36       19.37     11.05 o 
  -7   1  23      400.73      387.07     19.35 o 
  -5   1  23      127.13       60.80     22.28 o 
 -26   2  23        3.54        8.28     22.65 o 
 -24   2  23        4.53       52.28     26.76 o 
 -22   2  23       15.06       -9.60     20.08 o 
 -20   2  23        3.25       -6.79     26.31 o 
 -18   2  23       66.88       42.72     18.22 o 
 -16   2  23       49.88       48.79     23.41 o 
 -14   2  23      616.01      671.60     18.39 o 
 -12   2  23       11.64       21.76     16.37 o 
 -10   2  23       22.88       22.86     12.89 o 
  -8   2  23       95.65      134.94     19.79 o 
  -6   2  23       20.27       21.33     17.36 o 
  -4   2  23       21.65       21.97     20.12 o 
  -2   2  23       12.15        6.98     77.62 o 
 -25   3  23       23.53       16.32     26.13 o 
 -23   3  23       44.42       46.03     23.01 o 
 -21   3  23       32.40       32.91     26.37 o 
 -19   3  23      223.13      247.14     24.78 o 
 -17   3  23        1.23        6.07     15.86 o 
 -15   3  23        1.55       -2.42     19.74 o 
 -13   3  23        0.00        3.92     12.63 o 
 -11   3  23       19.28       16.30     10.95 o 
  -9   3  23        3.48       15.35     17.91 o 
  -7   3  23        3.08       11.82     19.70 o 
  -5   3  23        1.09        1.55     22.46 o 
  -3   3  23       15.10       18.95     20.89 o 
  -1   3  23        0.55        9.28     22.15 o 
 -24   4  23       93.28      137.30     43.62 o 
 -22   4  23       21.00        7.18     26.99 o 
 -20   4  23        0.09        1.03     21.87 o 
 -18   4  23       18.42       25.45     16.93 o 
 -16   4  23        8.18       28.43     16.54 o 
 -14   4  23        6.34       -2.97     18.05 o 
 -12   4  23      139.94      141.12     15.57 o 
 -10   4  23       20.62       33.44     20.12 o 
  -8   4  23       18.08       27.11     21.83 o 
  -6   4  23       10.48       -2.01     24.37 o 
  -4   4  23        4.31       -8.41     25.34 o 
  -2   4  23       51.23       32.33     29.18 o 
 -23   5  23       96.78       53.67     28.72 o 
 -21   5  23       57.05       53.00     31.57 o 
 -19   5  23        3.83       23.11     22.51 o 
 -17   5  23       70.47       70.66     19.23 o 
 -15   5  23        4.36        4.00     16.86 o 
 -13   5  23        3.59       -6.29     24.97 o 
 -11   5  23       14.05        5.81     24.07 o 
  -9   5  23        1.27        2.74     19.40 o 
  -7   5  23        1.75       -3.53     27.75 o 
  -5   5  23        3.10        4.59     31.60 o 
 -20   6  23       45.16        2.91     22.55 o 
 -18   6  23        7.89       14.60     19.94 o 
 -16   6  23       28.40       33.26     17.06 o 
 -14   6  23       10.02       16.35     27.38 o 
 -12   6  23       51.42       33.00     29.08 o 
 -10   6  23        5.80        0.39     23.94 o 
  -8   6  23        0.25        1.01     26.62 o 
 -26   0  24      255.79      381.38     30.30 o 
 -24   0  24        4.72       -8.42     27.50 o 
 -22   0  24       20.11       20.31     22.42 o 
 -20   0  24       17.59        1.27     22.98 o 
 -18   0  24      154.19      238.44     43.03 o 
 -16   0  24      301.78      309.80     40.71 o 
 -14   0  24        0.15       -0.94     17.31 o 
 -12   0  24      263.19      281.93     20.14 o 
 -10   0  24       15.44       -8.35     17.47 o 
  -8   0  24       32.58       47.19     16.65 o 
  -6   0  24       13.92        9.36     40.48 o 
 -25   1  24        9.20       23.81     23.23 o 
 -23   1  24        2.40        8.08     19.58 o 
 -21   1  24        8.86        8.33     21.86 o 
 -19   1  24       18.90       16.00     26.14 o 
 -17   1  24      106.50       74.56     24.34 o 
 -15   1  24       90.26       68.94     24.89 o 
 -13   1  24       55.38       69.45     12.92 o 
 -11   1  24        1.61       -8.11     12.65 o 
  -9   1  24       12.97        7.56     16.69 o 
  -7   1  24      138.97      121.19     15.55 o 
  -5   1  24       21.42        8.22     44.37 o 
 -26   2  24        0.04        6.96     22.72 o 
 -24   2  24       26.36       49.55     21.83 o 
 -22   2  24       10.11       -8.13     29.45 o 
 -20   2  24       19.70       10.36     19.29 o 
 -18   2  24        2.21        3.96     22.49 o 
 -16   2  24       27.89       20.85     18.60 o 
 -14   2  24      125.12      153.05     26.86 o 
 -12   2  24       54.81       45.47     13.38 o 
 -10   2  24      152.73      191.30     17.93 o 
  -8   2  24       82.93       52.63     16.55 o 
  -6   2  24        2.93       15.24     20.42 o 
  -4   2  24       55.94       69.72     48.21 o 
 -25   3  24      208.57      179.18     40.84 o 
 -23   3  24       14.11        9.00     31.26 o 
 -21   3  24      128.33      151.69     22.05 o 
 -19   3  24      169.99      149.69     21.20 o 
 -17   3  24       11.90        2.23     19.90 o 
 -15   3  24      314.16      339.05     23.70 o 
 -13   3  24       43.91       36.59     14.26 o 
 -11   3  24      513.64      585.25     26.83 o 
  -9   3  24       15.83       21.49     17.56 o 
  -7   3  24       26.52       16.81     23.60 o 
  -5   3  24       43.52       46.67     20.44 o 
 -22   4  24        0.00      -25.52     25.52 o 
 -20   4  24       82.02      147.25     19.89 o 
 -18   4  24      355.41      361.78     26.69 o 
 -16   4  24       20.02       35.92     20.25 o 
 -14   4  24      266.17      297.60     28.77 o 
 -12   4  24        0.36       -5.23     14.71 o 
 -10   4  24      300.48      351.61     32.59 o 
  -8   4  24       85.70      115.46     48.96 o 
  -6   4  24       16.06       -4.88     22.28 o 
 -21   5  24       49.02       17.30     23.72 o 
 -19   5  24        6.41        5.33     20.77 o 
 -17   5  24       36.56       41.25     24.37 o 
 -15   5  24       72.83       83.27     27.13 o 
 -13   5  24       61.52       26.98     26.40 o 
 -11   5  24      107.48       79.38     49.48 o 
  -9   5  24       17.91        5.66     31.27 o 
 -25   1  25       72.87       74.16     24.00 o 
 -23   1  25        1.49      -25.17     25.17 o 
 -21   1  25       12.38       15.86     23.08 o 
 -19   1  25        0.69        9.76     24.10 o 
 -17   1  25       93.13       79.19     29.22 o 
 -15   1  25       25.44       15.13     17.41 o 
 -13   1  25       78.92       71.79     13.04 o 
 -11   1  25       54.86       53.40     16.22 o 
  -9   1  25       14.30       15.42     15.75 o 
  -7   1  25      193.44      116.02     30.41 o 
 -24   2  25        0.06        8.21     29.08 o 
 -22   2  25        1.96       19.16     21.98 o 
 -20   2  25       53.89       30.40     27.08 o 
 -18   2  25       79.18       88.90     31.69 o 
 -16   2  25        0.81        0.79     22.67 o 
 -14   2  25        1.04        0.94     16.28 o 
 -12   2  25        1.08        9.15     19.80 o 
 -10   2  25       56.75       39.03     16.98 o 
  -8   2  25        8.97       15.63     16.56 o 
  -6   2  25       77.27       55.86     47.70 o 
 -23   3  25       72.34       41.99     22.79 o 
 -21   3  25       62.94       77.62     35.37 o 
 -19   3  25       70.08       70.86     19.53 o 
 -17   3  25      271.66      411.41     30.02 o 
 -15   3  25       50.28       35.48     21.47 o 
 -13   3  25        0.67       15.25     16.59 o 
 -11   3  25      120.58       74.09     18.48 o 
  -9   3  25       13.73       12.87     19.61 o 
  -7   3  25      107.94      100.43     24.25 o 
 -20   4  25      597.72      778.05     28.43 o 
 -18   4  25        2.44       14.09     19.07 o 
 -16   4  25      216.24      325.41     28.39 o 
 -14   4  25      168.86      162.46     29.38 o 
 -12   4  25       18.32       -2.88     24.37 o 
 -10   4  25      231.34      266.36     30.91 o 
 -22   0  26        7.49      -26.87     51.82 o 
 -20   0  26        4.91       -4.61     47.78 o 
 -18   0  26        1.66       -8.24     43.01 o 
 -16   0  26        1.33       15.40     27.33 o 
 -14   0  26      114.51      158.29     21.35 o 
 -12   0  26       45.19       51.14     17.92 o 
 -10   0  26      467.08      413.95     44.82 o 
 -21   1  26        3.97       47.36     25.91 o 
 -19   1  26        5.22       29.96     32.24 o 
 -17   1  26        6.70       13.10     23.86 o 
 -15   1  26        0.50        5.56     14.07 o 
 -13   1  26       76.62       53.10     19.11 o 
 -11   1  26       25.54       22.45     18.01 o 
 -20   2  26      126.82      163.11     30.86 o 
 -18   2  26      131.67      170.33     42.77 o 
 -16   2  26      267.53      301.10     26.37 o 
 -14   2  26        1.25       21.43     17.00 o 
 -12   2  26       21.24       47.39     27.28 o 
 -17   3  26        0.22        4.91     22.82 o 
 -15   3  26       11.60       17.03     35.62 o 
 -13   3  26        0.23        4.65     20.33 o 
                                                 
